# Supplementary material for: Susceptibility of Neisseria gonorrhoeae to azithromycin and ceftriaxone in China: A retrospective study of national surveillance data from 2013 to 2016
Source: PLoS Med. 2018 Feb 6;15(2):e1002499. doi: 10.1371/journal.pmed.1002499 (PMC5800545; doi:10.1371/journal.pmed.1002499)
Supplement: S1 Data — (XLSX) [file pmed.1002499.s003.xlsx]

## Sheet: GRSP data for 2013-2016
Study number	Survey year	Ref_No (Local reg number)	Sex (0=Female; 1=Male)	Ethnicity (0=Others; 1=Han)	Age (Years)	Course (Disease duration in days)	Discharge (0=No; 1=Yes)	SwabSource (1=Urethral; 2=Anal; 3=Cervical; 4=Oral; 5=Ocular; 6=Others)	AZI_MIC (0.03 means "<=0.03"; 8.0 means ">=8.0")	CEF_MIC (0.008 means "<=0.008"; 1.0 means ">=1.0")	AZI_MIC_calc (0.03 -> 0.0225; 8.0 -> 12.0)	CEF_MIC_calc (0.008 -> 0.006; 1.0 -> 1.5)	AZI_Outcome (S=Susceptability; R=Resistance)	CEF_Outcome (S= Susceptability; DS= Decreased susceptability)	Sex_orientation (1=Bisexual; 2=Homosexual; 3=Hoterosexual)	NG_History (1=Yes; 2=No)	Antibiotic_use (1=Yes; 2=No)	Coast (1=Yes; 2=No)	Sex_orientation_2 (1=No heterosexual; 2=Heterosexual)
1	2014	BA140414	0	1	20		1	3	0.5	0.015	0.5	0.015	S	S				1
2	2014	24	0	0	32	10	1	3	0.125	0.015	0.125	0.015	S	S		2	2	2
3	2014	27	0	1	30	3	1	3	0.5	0.015	0.5	0.015	S	S		2	2	2
4	2013	13027	0	1	37	2		3	1	0.03	1	0.03	R	S		2	2	2
5	2013	2012144	0	1	33	6	1	3		0.03		0.03		S		2	2	2
6	2013	5140	0	1	45	3	1	3	0.03	0.008	0.0225	0.006	S	S		2	2	1
7	2013	5062	0	1	34	10	1	3	0.25	0.03	0.25	0.03	S	S		2	2	1
8	2016	BA160102	0	1	26		0	3	0.25	0.015	0.25	0.015	S	S		2	2	1
9	2016	16002	0	1	23		1	3	0.5	0.015	0.5	0.015	S	S		1	1	2
10	2014	BA140502	0	1	61	10	1	3	0.5	0.015	0.5	0.015	S	S	3	2		1	2
11	2014	BA140505	0	1	18			3	0.25	0.03	0.25	0.03	S	S	3			1	2
12	2014	77	0	0	31	4	1	1	0.125	0.008	0.125	0.006	S	S	3	2	2	2	2
13	2015	34	0	1	24	3	1	1	0.5	0.008	0.5	0.006	S	S	3	1	2	2	2
14	2015	16	0	1	26	3	1	1	1	0.008	1	0.006	R	S	3	1	2	2	2
15	2015	25	0	1	42	4	1	1	8	0.008	12	0.006	R	S	3	1	2	2	2
16	2015	3	0	1	49	3	1	1	8	0.008	12	0.006	R	S	3	1	2	2	2
17	2015	6	0	1	55	3	1	1	0.06	0.015	0.06	0.015	S	S	3	1	2	2	2
18	2016	103	0	1	20	3	1	1	0.125	0.015	0.125	0.015	S	S	3	2	2	2	2
19	2015	48	0	1	48	4	1	1	0.125	0.015	0.125	0.015	S	S	3	1	2	2	2
20	2015	40	0	1	49	2	1	1	0.125	0.015	0.125	0.015	S	S	3	1	2	2	2
21	2015	49	0	1	53	3	1	1	0.125	0.015	0.125	0.015	S	S	3	1	2	2	2
22	2015	22	0	1	25	2	0	1	0.25	0.015	0.25	0.015	S	S	3		2	2	2
23	2015	21	0	1	29	3	1	1	0.25	0.015	0.25	0.015	S	S	3	1	2	2	2
24	2015	26	0	1	35	2	1	1	0.25	0.015	0.25	0.015	S	S	3	1	2	2	2
25	2015	105	0	1	43	4	1	1	0.25	0.015	0.25	0.015	S	S	3	2	2	2	2
26	2015	47	0	1	24	3	1	1	0.5	0.015	0.5	0.015	S	S	3	1	2	2	2
27	2015	66	0	1	30	5	1	1	0.5	0.015	0.5	0.015	S	S	3	1	2	2	2
28	2015	50	0	1	48	3	1	1	0.5	0.015	0.5	0.015	S	S	3	1	2	2	2
29	2015	42	0	1	51	3	1	1	0.5	0.015	0.5	0.015	S	S	3	1	2	2	2
30	2015	41	0	1	60	2	1	1	0.5	0.015	0.5	0.015	S	S	3	1	2	2	2
31	2015	23	0	1	24	3	1	1	1	0.015	1	0.015	R	S	3	1	2	2	2
32	2015	88	0	1	55	5	1	1	2	0.015	2	0.015	R	S	3	1	2	2	2
33	2015	19	0	1	62	5	1	1	4	0.015	4	0.015	R	S	3	1	2	2	2
34	2015	24	0	1	24	2	1	1	8	0.015	12	0.015	R	S	3	1	2	2	2
35	2015	51	0	1	36	3	1	1	8	0.015	12	0.015	R	S	3	1	2	2	2
36	2015	72	0	1	42	5	1	1	8	0.015	12	0.015	R	S	3	1	2	2	2
37	2015	36	0	1	45	3	1	1	8	0.015	12	0.015	R	S	3	1	2	2	2
38	2015	67	0	1	46	5	1	1	8	0.015	12	0.015	R	S	3	1	2	2	2
39	2015	58	0	1	49	3	1	1	8	0.015	12	0.015	R	S	3	1	2	2	2
40	2015	74	0	1	21	5	1	1	0.25	0.03	0.25	0.03	S	S	3	1	2	2	2
41	2015	104	0	1	26	5	1	1	0.25	0.03	0.25	0.03	S	S	3	2	2	2	2
42	2015	83	0	1	30	5	1	1	0.25	0.03	0.25	0.03	S	S	3	1	2	2	2
43	2015	37	0	1	53	3	1	1	0.25	0.03	0.25	0.03	S	S	3	1	2	2	2
44	2015	38	0	1	53	2	1	1	0.25	0.03	0.25	0.03	S	S	3	1	2	2	2
45	2015	14	0	1	18	2	1	1	0.5	0.03	0.5	0.03	S	S	3	1	2	2	2
46	2015	65	0	1	24	7	1	1	0.5	0.03	0.5	0.03	S	S	3	1	2	2	2
47	2015	32	0	1	28	3	1	1	0.5	0.03	0.5	0.03	S	S	3	1	2	2	2
48	2015	77	0	1	28	5	1	1	0.5	0.03	0.5	0.03	S	S	3	1	2	2	2
49	2015	73	0	1	29	4	1	1	0.5	0.03	0.5	0.03	S	S	3	1	2	2	2
50	2015	92	0	1	30	2	1	1	0.5	0.03	0.5	0.03	S	S	3	1	2	2	2
51	2015	15	0	1	35	3	1	1	0.5	0.03	0.5	0.03	S	S	3	1	2	2	2
52	2015	52	0	1	39	3	1	1	0.5	0.03	0.5	0.03	S	S	3	1	2	2	2
53	2015	44	0	1	40	2	1	1	0.5	0.03	0.5	0.03	S	S	3	1	2	2	2
54	2015	76	0	1	41	5	1	1	0.5	0.03	0.5	0.03	S	S	3	1	2	2	2
55	2015	46	0	1	49	3	1	1	0.5	0.03	0.5	0.03	S	S	3	1	2	2	2
56	2015	60	0	1	49	3	1	1	0.5	0.03	0.5	0.03	S	S	3	1	2	2	2
57	2015	93	0	1	49	3	1	1	0.5	0.03	0.5	0.03	S	S	3	1	2	2	2
58	2015	101	0	1	35	2	1	1	1	0.03	1	0.03	R	S	3	1	2	2	2
59	2015	20	0	1	37	3	1	1	1	0.03	1	0.03	R	S	3	1	2	2	2
60	2015	43	0	1	41	2	1	1	1	0.03	1	0.03	R	S	3	1	2	2	2
61	2015	100	0	1	31	6	1	1	2	0.03	2	0.03	R	S	3	2	2	2	2
62	2015	87	0	1	58	3	1	1	2	0.03	2	0.03	R	S	3	1	2	2	2
63	2015	35	0	1	22	2	1	1	8	0.03	12	0.03	R	S	3	1	2	2	2
64	2015	12	0	1	23	5	1	1	8	0.03	12	0.03	R	S	3	1	2	2	2
65	2015	82	0	1	25	5	1	1	8	0.03	12	0.03	R	S	3	1	2	2	2
66	2015	78	0	1	34	4	1	1	8	0.03	12	0.03	R	S	3	1	2	2	2
67	2015	18	0	1	23	3	1	1	0.06	0.06	0.06	0.06	S	S	3	1	2	2	2
68	2015	95	0	1	34	3	1	1	0.125	0.06	0.125	0.06	S	S	3	1	2	2	2
69	2015	29	0	1	65	3	1	1	0.125	0.06	0.125	0.06	S	S	3	1	2	2	2
70	2015	96	0	1	34	3	1	1	0.25	0.06	0.25	0.06	S	S	3	1	2	2	2
71	2015	13	0	1	38	3	1	1	0.25	0.06	0.25	0.06	S	S	3	1	2	2	2
72	2015	27	0	1	49	3	1	1	0.25	0.06	0.25	0.06	S	S	3	1	2	2	2
73	2015	81	0	1	58	5	1	1	0.25	0.06	0.25	0.06	S	S	3	1	2	2	2
74	2015	69	0	1	22	5	1	1	0.5	0.06	0.5	0.06	S	S	3	1	2	2	2
75	2015	2	0	1	23	3	1	1	0.5	0.06	0.5	0.06	S	S	3	1	2	2	2
76	2015	89	0	1	23	2	1	1	0.5	0.06	0.5	0.06	S	S	3	1	2	2	2
77	2015	54	0	1	28	3	1	1	0.5	0.06	0.5	0.06	S	S	3	1	2	2	2
78	2015	68	0	1	28	5	1	1	0.5	0.06	0.5	0.06	S	S	3	1	2	2	2
79	2015	56	0	1	29	3	1	1	0.5	0.06	0.5	0.06	S	S	3	1	2	2	2
80	2015	85	0	1	29	5	1	1	0.5	0.06	0.5	0.06	S	S	3	1	2	2	2
81	2015	84	0	1	33	5	1	1	0.5	0.06	0.5	0.06	S	S	3	1	2	2	2
82	2015	97	0	1	37	7	1	1	0.5	0.06	0.5	0.06	S	S	3	2	2	2	2
83	2015	94	0	1	40	3	1	1	0.5	0.06	0.5	0.06	S	S	3	1	2	2	2
84	2015	103	0	1	40	4	1	1	0.5	0.06	0.5	0.06	S	S	3	1	2	2	2
85	2015	9	0	1	52	5	1	1	0.5	0.06	0.5	0.06	S	S	3	1	2	2	2
86	2015	10	0	1	65	7	1	1	0.5	0.06	0.5	0.06	S	S	3	1	2	2	2
87	2015	90	0	1	43	3	1	1	1	0.06	1	0.06	R	S	3	2	2	2	2
88	2015	57	0	1	55	4	1	1	1	0.06	1	0.06	R	S	3	1	2	2	2
89	2015	91	0	1	60	3	1	1	1	0.06	1	0.06	R	S	3	1	2	2	2
90	2015	102	0	1	30	3	1	1	2	0.06	2	0.06	R	S	3	1	2	2	2
91	2015	8	0	1	26	4	1	1	4	0.06	4	0.06	R	S	3	1	2	2	2
92	2015	71	0	1	49	5	1	1	4	0.06	4	0.06	R	S	3	2	2	2	2
93	2015	64	0	1	48	3	1	1	8	0.06	12	0.06	R	S	3	1	2	2	2
94	2015	63	0	1	50	3	1	1	8	0.06	12	0.06	R	S	3	1	2	2	2
95	2015	62	0	1	35	3	1	1	0.125	0.125	0.125	0.125	S	DS	3	1	2	2	2
96	2015	79	0	1	47	5	1	1	0.25	0.125	0.25	0.125	S	DS	3	1	2	2	2
97	2015	1	0	1	61	5	1	1	0.25	0.125	0.25	0.125	S	DS	3	1	2	2	2
98	2015	70	0	1	18	3	1	1	0.5	0.125	0.5	0.125	S	DS	3	1	2	2	2
99	2015	59	0	1	49	4	1	1	2	0.125	2	0.125	R	DS	3	1	2	2	2
100	2015	7	0	1	28	4	1	1	8	0.125	12	0.125	R	DS	3	1	2	2	2
101	2013	13169	0	1	29	5	1	3	0.125	0.008	0.125	0.006	S	S	3	2	2	2	2
102	2014	5	0	1	59	7	1	3	0.03	0.008	0.0225	0.006	S	S	3	2	2	2	2
103	2013	4	0	1	21	7	1	3	0.06	0.008	0.06	0.006	S	S	3	2	2	2	2
104	2013	15	0	1	22	5	1	3	0.06	0.008	0.06	0.006	S	S	3	1	2	2	2
105	2014	10	0	1	28	10	1	3	0.06	0.008	0.06	0.006	S	S	3	2	2	2	2
106	2014	47	0	1	44	10	1	3	0.06	0.008	0.06	0.006	S	S	3	2	2	2	2
107	2014	19	0	1	22	7	1	3	0.125	0.008	0.125	0.006	S	S	3	2	2	2	2
108	2015	48	0	1	23	2	1	3	0.125	0.008	0.125	0.006	S	S	3	2	2	2	2
109	2015	54	0	1	25	4	1	3	0.125	0.008	0.125	0.006	S	S	3	2	2	2	2
110	2016	84	0	1	35	6	1	3	0.125	0.008	0.125	0.006	S	S	3	2	2	2	2
111	2015	58	0	1	41	5	1	3	0.125	0.008	0.125	0.006	S	S	3	2	2	2	2
112	2015	23	0	1	50	6	1	3	0.125	0.008	0.125	0.006	S	S	3	1	2	2	2
113	2013	67	0	1	52	10	1	3	0.125	0.008	0.125	0.006	S	S	3	1	2	2	2
114	2015	91	0	1	22	6	1	3	0.25	0.008	0.25	0.006	S	S	3	2	2	2	2
115	2014	14133	0	1	58	3	1	3	0.25	0.008	0.25	0.006	S	S	3	2	2	2	2
116	2014	17	0	1	41	5	1	3	0.5	0.008	0.5	0.006	S	S	3	2	2	2	2
117	2016	33	0	1	17	3	1	3	0.06	0.015	0.06	0.015	S	S	3	2	2	2	2
118	2014	64	0	1	60	3	1	3	0.06	0.015	0.06	0.015	S	S	3	2	2	2	2
119	2013	30	0	1	22	3	1	3	0.125	0.015	0.125	0.015	S	S	3	2	2	2	2
120	2013	56	0	1	23	12	1	3	0.125	0.015	0.125	0.015	S	S	3	2	2	2	2
121	2013	71	0	1	30	2	1	3	0.125	0.015	0.125	0.015	S	S	3	2	2	2	2
122	2013	23	0	1	33	2	1	3	0.125	0.015	0.125	0.015	S	S	3	2	2	2	2
123	2015	15	0	0	40	5	1	3	0.125	0.015	0.125	0.015	S	S	3	2	2	2	2
124	2015	45	0	1	53	3	1	3	0.125	0.015	0.125	0.015	S	S	3	1	2	2	2
125	2013	25	0	1	59	3	1	3	0.125	0.015	0.125	0.015	S	S	3	2	2	2	2
126	2013	102	0	1	26	4	1	3	0.25	0.015	0.25	0.015	S	S	3	2	2	2	2
127	2015	75	0	1	29	4	1	3	0.25	0.015	0.25	0.015	S	S	3	2	2	2	2
128	2016	96	0	1	34	4	1	3	0.25	0.015	0.25	0.015	S	S	3	2	2	2	2
129	2013	1	0	1	44	3	1	3	0.25	0.015	0.25	0.015	S	S	3	2	2	2	2
130	2015	61	0	1	45	7	1	3	0.25	0.015	0.25	0.015	S	S	3	1	2	2	2
131	2015	17	0	1	56	5	1	3	0.25	0.015	0.25	0.015	S	S	3	1	2	2	2
132	2015	13	0	1	60	30	1	3	0.5	0.015	0.5	0.015	S	S	3	2	2	2	2
133	2015	28	0	1	65	5	1	3	0.5	0.015	0.5	0.015	S	S	3	1	2	2	2
134	2016	92	0	1	31	3	1	3	1	0.015	1	0.015	R	S	3	2	2	2	2
135	2015	29	0	1	28	15	1	3	2	0.015	2	0.015	R	S	3	2	2	2	2
136	2014	93	0	1	36	2	1	3	2	0.015	2	0.015	R	S	3	2	2	2	2
137	2015	5	0	1	27	5	1	3	8	0.015	12	0.015	R	S	3	1	2	2	2
138	2014	14013	0	1	32	2	0	3	0.25	0.015	0.25	0.015	S	S	3	2	2	2	2
139	2014	14040	0	1	36	5	0	3	0.25	0.015	0.25	0.015	S	S	3	2	2	2	2
140	2013	13147	0	1	56	1		3	0.25	0.015	0.25	0.015	S	S	3	2	2	2	2
141	2013	13120	0	1	58	3	1	3	0.25	0.015	0.25	0.015	S	S	3	2	2	2	2
142	2016	16003	0	1	52	3	1	3	0.5	0.015	0.5	0.015	S	S	3	1	2	2	2
143	2014	14167	0	1	22	4	1	3	0.06	0.03	0.06	0.03	S	S	3	2	2	2	2
144	2013	84	0	1	20	5	1	3	0.125	0.03	0.125	0.03	S	S	3	2	2	2	2
145	2013	22	0	1	25	5	1	3	0.125	0.03	0.125	0.03	S	S	3	2	2	2	2
146	2013	47	0	1	25	8	1	3	0.125	0.03	0.125	0.03	S	S	3	2	2	2	2
147	2014	45	0	1	27	5	1	3	0.125	0.03	0.125	0.03	S	S	3	2	2	2	2
148	2014	36	0	1	18	5	1	3	0.25	0.03	0.25	0.03	S	S	3	2	2	2	2
149	2013	13159	0	1	20	1		3	0.25	0.03	0.25	0.03	S	S	3	2	2	2	2
150	2013	13160	0	1	22	4	1	3	0.25	0.03	0.25	0.03	S	S	3	2	2	2	2
151	2014	14083	0	1	25	4	1	3	0.25	0.03	0.25	0.03	S	S	3	2	2	2	2
152	2016	37	0	1	35	3	1	3	0.25	0.03	0.25	0.03	S	S	3	2	2	2	2
153	2016	42	0	1	35	5	1	3	0.25	0.03	0.25	0.03	S	S	3	2	2	2	2
154	2016	34	0	0	45	3	1	3	0.25	0.03	0.25	0.03	S	S	3	2	2	2	2
155	2014	99	0	1	47	3	1	3	0.25	0.03	0.25	0.03	S	S	3	2	2	2	2
156	2013	5	0	1	51	3	1	3	0.25	0.03	0.25	0.03	S	S	3	2	2	2	2
157	2016	3	0	1	51	3	1	3	0.25	0.03	0.25	0.03	S	S	3	2	2	2	2
158	2015	39	0	1	55	3	1	3	0.25	0.03	0.25	0.03	S	S	3	1	2	2	2
159	2013	33	0	1	58	3	1	3	0.25	0.03	0.25	0.03	S	S	3	2	2	2	2
160	2013	13156	0	1	63	7		3	0.25	0.03	0.25	0.03	S	S	3	2	2	2	2
161	2013	78	0	1	69	5	1	3	0.25	0.03	0.25	0.03	S	S	3	2	2	2	2
162	2013	8	0	1	20	4	1	3	0.5	0.03	0.5	0.03	S	S	3	2	2	2	2
163	2016	55	0	0	28	4	1	3	0.5	0.03	0.5	0.03	S	S	3	2	2	2	2
164	2016	67	0	1	42	5	1	3	0.5	0.03	0.5	0.03	S	S	3	2	2	2	2
165	2016	16023	0	1	35	4	1	3	2	0.03	2	0.03	R	S	3	1	2	2	2
166	2015	85	0	1	18	30	1	3	4	0.03	4	0.03	R	S	3	2	2	2	2
167	2016	71	0	1	28	3	1	3	4	0.03	4	0.03	R	S	3	2	2	2	2
168	2014	25	0	1	25	3	1	3	0.125	0.06	0.125	0.06	S	S	3	2	2	2	2
169	2016	48	0	1	42	3	1	3	0.125	0.06	0.125	0.06	S	S	3	2	2	2	2
170	2013	13162	0	1	24	3	1	3	0.25	0.06	0.25	0.06	S	S	3	2	2	2	2
171	2016	2016195	0	1	25	5	1	3	0.25	0.06	0.25	0.06	S	S	3	2	2	2	2
172	2014	14026	0	1	35	5	1	3	0.25	0.06	0.25	0.06	S	S	3	2	2	2	2
173	2014	14049	0	1	36	2	1	3	0.25	0.06	0.25	0.06	S	S	3	2	2	2	2
174	2016	16005	0	1	25	2	0	3	0.5	0.06	0.5	0.06	S	S	3	1	2	2	2
175	2013	76	0	1	26	4	1	3	0.5	0.06	0.5	0.06	S	S	3	2	2	2	2
176	2014	50	0	1	27	30	1	3	0.5	0.06	0.5	0.06	S	S	3	2	2	2	2
177	2015	75	0	1	27	7	1	3	0.5	0.06	0.5	0.06	S	S	3	1	2	2	2
178	2015	11	0	1	28	7	1	3	0.5	0.06	0.5	0.06	S	S	3	1	2	2	2
179	2014	59	0	1	30	3	1	3	0.5	0.06	0.5	0.06	S	S	3	2	2	2	2
180	2015	80	0	1	44	7	1	3	0.5	0.06	0.5	0.06	S	S	3	1	2	2	2
181	2016	16	0	1	45	4	1	3	0.5	0.06	0.5	0.06	S	S	3	2	2	2	2
182	2016	31	0	1	57	3	1	3	0.5	0.06	0.5	0.06	S	S	3	2	2	2	2
183	2015	2014190	0	0	36	7	1	3	1	0.06	1	0.06	R	S	3	2	2	2	2
184	2015	4	0	1	15	5	1	3	8	0.06	12	0.06	R	S	3	1	2	2	2
185	2016	28	0	1	42	10	1	3	0.125	0.125	0.125	0.125	S	DS	3	2	2	2	2
186	2014	14161	0	1	20	1	1	3	0.25	0.125	0.25	0.125	S	DS	3	2	2	2	2
187	2015	64	0	1	36	15	1	3	0.5	0.125	0.5	0.125	S	DS	3	2	2	2	2
188	2015	44	0	1	41	30	0	3	0.5	0.125	0.5	0.125	S	DS	3	2	2	2	2
189	2014	13	0	1	46	5	1	3	0.5	0.125	0.5	0.125	S	DS	3	2	2	2	2
190	2015	86	0	1	24	5	1	3	2	0.125	2	0.125	R	DS	3	1	2	2	2
191	2015	61	0	1	22	30	0	3	4	0.125	4	0.125	R	DS	3	2	2	2	2
192	2016	74	0	1	28	1	1	3	4	0.125	4	0.125	R	DS	3	2	2	2	2
193	2016	2016053	0	0	31	4	1	3	8	1	12	1.5	R	DS	3	2	2	2	2
194	2015	68	0	1	2	20	1	6	1	0.125	1	0.125	R	DS	3	2	2	2	2
195	2014	LG140122	0	1	35	5	1	1	0.03	0.008	0.0225	0.006	S	S	3	2	2	1	2
196	2014	1379	0	1	54	2	1	1	0.125	0.015	0.125	0.015	S	S	3	2	2	1	2
197	2014	LG140105	0	1	23	4	1	1	1	0.015	1	0.015	R	S	3	2	2	1	2
198	2014	2014031	0	1	36	3	1	1	0.125	0.03	0.125	0.03	S	S	3	2	2	1	2
199	2014	LG140115	0	1	26	3	1	1	0.25	0.03	0.25	0.03	S	S	3	2	2	1	2
200	2013	201390	0	1	6	2	1	1	0.06	0.06	0.06	0.06	S	S	3	2	2	1	2
201	2013	201391	0	1	3	4	1	1	0.25	0.06	0.25	0.06	S	S	3	2	2	1	2
202	2014	LG140114	0	1	19	5	1	1	2	0.06	2	0.06	R	S	3	2	2	1	2
203	2016	75	0	1	28	5	1	1	0.25	0.06	0.25	0.06	S	S	3	2	2	1	2
204	2013	201315	0	1	37	4	1	1	0.125	0.25	0.125	0.25	S	DS	3	2	2	1	2
205	2015	1391	0	1	45	3	1	2	0.25	0.008	0.25	0.006	S	S	3	1	2	1	2
206	2015	7556	0	1	42	8	0	2	0.125	0.015	0.125	0.015	S	S	3	2	2	1	2
207	2016	1454	0	1	20	4	1	2	0.25	0.015	0.25	0.015	S	S	3	2	2	1	2
208	2015	1417	0	1	24	2	0	2	0.25	0.015	0.25	0.015	S	S	3	2	2	1	2
209	2015	1416	0	1	26	3	0	2	0.25	0.015	0.25	0.015	S	S	3	2	2	1	2
210	2015	6236	0	0	28	7	1	2	0.125	0.03	0.125	0.03	S	S	3	2	2	1	2
211	2015	6079	0	1	30	10	1	2	0.25	0.03	0.25	0.03	S	S	3	2	2	1	2
212	2015	1407	0	1	31	4	0	2	0.25	0.06	0.25	0.06	S	S	3	2	2	1	2
213	2015	50	0	1	25	4	1	3	0.125	0.008	0.125	0.006	S	S	3	2	2	1	2
214	2015	16	0	1	23	4	1	3	0.125	0.06	0.125	0.06	S	S	3	2	2	1	2
215	2015	69	0	1	64	3	1	3	0.25	0.125	0.25	0.125	S	DS	3	2	2	1	2
216	2015	15	0	1	44	4	1	3	0.125	0.25	0.125	0.25	S	DS	3	2	2	1	2
217	2015	44	0	1	51	3	1	3	0.25	0.25	0.25	0.25	S	DS	3	2	2	1	2
218	2013	1293	0	1	34	6	0	3	0.125	0.03	0.125	0.03	S	S	3	2	2	1	2
219	2013	1334	0	1	43	7	1	3	0.125	0.06	0.125	0.06	S	S	3	2	2	1	2
220	2016	2016075	0	1	24		1	3	0.03	0.008	0.0225	0.006	S	S	3	2	2	1	2
221	2016	2016016	0	1	28	4	1	3	0.06	0.008	0.06	0.006	S	S	3	2	2	1	2
222	2016	69	0	1	32	3	1	3	0.06	0.008	0.06	0.006	S	S	3	2	2	1	2
223	2014	BA140407	0	1	24	3	1	3	0.125	0.008	0.125	0.006	S	S	3	2	2	1	2
224	2013	LG130115	0	1	28	3	1	3	0.125	0.008	0.125	0.006	S	S	3	2	2	1	2
225	2014	40	0	1	30	7	1	3	0.125	0.008	0.125	0.006	S	S	3	2	2	1	2
226	2016	GM150243	0	1	30	3	1	3	0.125	0.008	0.125	0.006	S	S	3	2	2	1	2
227	2015	FT150208	0	1	28	4	1	3	0.25	0.008	0.25	0.006	S	S	3	2	2	1	2
228	2013	LG130114	0	1	20	7	1	3	1	0.008	1	0.006	R	S	3	2	2	1	2
229	2015	LH150103	0	1	30	3	1	3	4	0.008	4	0.006	R	S	3	2	2	1	2
230	2016	1449	0	1	18	6	1	3	8	0.008	12	0.006	R	S	3	2	2	1	2
231	2016	LH160214	0	1	21	4	1	3	8	0.008	12	0.006	R	S	3	2	2	1	2
232	2016	LH160105	0	1	23	3	1	3	8	0.008	12	0.006	R	S	3	2	2	1	2
233	2014	6015	0	1	33	14	1	3	0.125	0.015	0.125	0.015	S	S	3	2	2	1	2
234	2015	2015100	0	1	37	2	1	3	0.125	0.015	0.125	0.015	S	S	3	2	2	1	2
235	2016	1507	0	1	50	1	1	3	0.125	0.015	0.125	0.015	S	S	3	2	2	1	2
236	2015	LH150101	0	1	28	3	1	3	0.25	0.015	0.25	0.015	S	S	3	2	2	1	2
237	2014	1350	0	1	29	7	1	3	0.25	0.015	0.25	0.015	S	S	3	2	2	1	2
238	2015	BA150412	0	1	41	3	1	3	0.25	0.015	0.25	0.015	S	S	3	2	2	1	2
239	2014	2014020	0	1	57	10	1	3	0.25	0.015	0.25	0.015	S	S	3	2	2	1	2
240	2015	2015085	0	1	24	6	1	3	0.5	0.015	0.5	0.015	S	S	3	2	2	1	2
241	2014	5577	0	0	27	3	0	3	0.5	0.015	0.5	0.015	S	S	3	2	2	1	2
242	2016	BA160802	0	1	30	5	1	3	0.5	0.015	0.5	0.015	S	S	3	2	2	1	2
243	2013	LG130105	0	1	32	6	1	3	0.5	0.015	0.5	0.015	S	S	3	2	2	1	2
244	2015	LH150108	0	1	37	3	1	3	0.5	0.015	0.5	0.015	S	S	3	2	2	1	2
245	2014	LH140114	0	1	19	3	1	3	1	0.015	1	0.015	R	S	3	2	2	1	2
246	2014	FT040209	0	1	28	4	0	3	1	0.015	1	0.015	R	S	3	2	2	1	2
247	2015	2015093	0	1	20	7	1	3	8	0.015	12	0.015	R	S	3	2	2	1	2
248	2015	2015066	0	1	26	5	1	3	8	0.015	12	0.015	R	S	3	2	2	1	2
249	2015	FT150109	0	1	21	5	1	3	0.125	0.03	0.125	0.03	S	S	3	2	2	1	2
250	2014	2014063	0	1	22	7	1	3	0.125	0.03	0.125	0.03	S	S	3	2	2	1	2
251	2016	FT160203	0	1	23	6	1	3	0.125	0.03	0.125	0.03	S	S	3	2	2	1	2
252	2016	2016116	0	1	26	2	1	3	0.125	0.03	0.125	0.03	S	S	3	2	2	1	2
253	2016	6721	0	1	30	12	0	3	0.125	0.03	0.125	0.03	S	S	3	2	2	1	2
254	2013	201349	0	1	24	6	1	3	0.25	0.03	0.25	0.03	S	S	3	2	2	1	2
255	2015	FT150108	0	1	25	6	1	3	0.25	0.03	0.25	0.03	S	S	3	2	2	1	2
256	2016	2016084	0	1	27	4	1	3	0.25	0.03	0.25	0.03	S	S	3	2	2	1	2
257	2015	LO150115	0	1	28	5	1	3	0.25	0.03	0.25	0.03	S	S	3	2	2	1	2
258	2013	BA130214	0	1	39	0	0	3	0.25	0.03	0.25	0.03	S	S	3	2	2	1	2
259	2016	1484	0	1	42	4	1	3	0.25	0.03	0.25	0.03	S	S	3	2	2	1	2
260	2016	FT160209	0	1	30	5	1	3	0.5	0.03	0.5	0.03	S	S	3	2	2	1	2
261	2016	1479	0	1	35	1	1	3	0.5	0.03	0.5	0.03	S	S	3	2	2	1	2
262	2014	5854	0	0	39	9	0	3	0.5	0.03	0.5	0.03	S	S	3	2	2	1	2
263	2014	5705	0	1	34	7	0	3	1	0.03	1	0.03	R	S	3	2	2	1	2
264	2014	BA140402	0	1	25	3	1	3	8	0.03	12	0.03	R	S	3	2	2	1	2
265	2013	76	0	1	37	4	1	3	8	0.03	12	0.03	R	S	3	1	2	1	2
266	2013	55	0	1	23	3	1	3	0.06	0.06	0.06	0.06	S	S	3	2	2	1	2
267	2013	2013112	0	1	30	4	0	3	0.125	0.06	0.125	0.06	S	S	3	2	2	1	2
268	2014	2014050	0	1	59	3	1	3	0.125	0.06	0.125	0.06	S	S	3	2	2	1	2
269	2014	2014080	0	1	20	5	1	3	0.25	0.06	0.25	0.06	S	S	3	2	2	1	2
270	2015	BA150402	0	1	24	7	1	3	0.25	0.06	0.25	0.06	S	S	3	2	2	1	2
271	2015	2015047	0	1	31	2	1	3	0.25	0.06	0.25	0.06	S	S	3	2	2	1	2
272	2015	BA150411	0	1	36	7	1	3	0.25	0.06	0.25	0.06	S	S	3	2	2	1	2
273	2015	BA150410	0	1	37	5	1	3	0.25	0.06	0.25	0.06	S	S	3	2	2	1	2
274	2013	BA130203	0	1	38	2	1	3	0.25	0.06	0.25	0.06	S	S	3	2	2	1	2
275	2014	1381	0	1	40		0	3	0.25	0.06	0.25	0.06	S	S	3	2	2	1	2
276	2015	2015026	0	1	46	4	1	3	0.25	0.06	0.25	0.06	S	S	3	2	2	1	2
277	2015	2015023	0	1	28	5	1	3	0.5	0.06	0.5	0.06	S	S	3	2	2	1	2
278	2015	BA150406	0	1	37	5	1	3	0.5	0.06	0.5	0.06	S	S	3	2	2	1	2
279	2014	5826	0	1	38	6	0	3	0.5	0.06	0.5	0.06	S	S	3	2	2	1	2
280	2014	FT140201	0	1	27	4	1	3	1	0.06	1	0.06	R	S	3	2	2	1	2
281	2014	5833	0	1	34	5	1	3	1	0.06	1	0.06	R	S	3	2	2	1	2
282	2014	1355	0	1	55	7	1	3	1	0.06	1	0.06	R	S	3	2	2	1	2
283	2014	5585	0	1	38	4	0	3	2	0.06	2	0.06	R	S	3	2	2	1	2
284	2015	FT150215	0	1	40	6	1	3	4	0.06	4	0.06	R	S	3	2	2	1	2
285	2014	46	0	1	22	7	1	3	0.06	0.06	0.06	0.06	S	S	3	2	2	1	2
286	2016	78	0	1	29	1	1	3	0.25	0.06	0.25	0.06	S	S	3	2	2	1	2
287	2016	18	0	1	49		0	3	0.5	0.06	0.5	0.06	S	S	3	2	2	1	2
288	2016	15	0	1	51	3	1	3	0.5	0.06	0.5	0.06	S	S	3	2	2	1	2
289	2014	16	0	1	32	3	1	3	8	0.06	12	0.06	R	S	3	2	2	1	2
290	2014	2014094	0	1	33	5	1	3	0.125	0.125	0.125	0.125	S	DS	3	2	2	1	2
291	2013	52	0	1	31	3	1	3	0.5	0.125	0.5	0.125	S	DS	3	2	2	1	2
292	2014	5950	0	1	57	6	1	3	0.5	0.125	0.5	0.125	S	DS	3	2	2	1	2
293	2016	FT160116	0	1	21	6	1	3	8	0.125	12	0.125	R	DS	3	2	2	1	2
294	2014	2014119	0	1	29	8	1	3	0.25	0.25	0.25	0.25	S	DS	3	2	2	1	2
295	2013	201304	0	1	42	3	1	3	0.25	0.5	0.25	0.5	S	DS	3	1	2	1	2
296	2016	7	0	1	27	3	1	4	0.06	0.06	0.06	0.06	S	S	3	2	2	1	2
297	2015	53	0	1	44	3	1	1	2	0.008	2	0.006	R	S	3	1	1	2	2
298	2015	33	0	1	83	4	1	1	2	0.008	2	0.006	R	S	3	1	1	2	2
299	2015	98	0	1	35	3	1	1	8	0.008	12	0.006	R	S	3	2	1	2	2
300	2015	55	0	1	19	3	1	1	0.5	0.06	0.5	0.06	S	S	3	2	1	2	2
301	2015	30	0	1	24	4	1	1	0.5	0.06	0.5	0.06	S	S	3	1	1	2	2
302	2015	99	0	1	44	3	1	1	0.5	0.06	0.5	0.06	S	S	3	2	1	2	2
303	2015	31	0	1	26	4	1	1	1	0.06	1	0.06	R	S	3	1	1	2	2
304	2015	15211	0	1	38	3	0	3	0.03	0.008	0.0225	0.006	S	S	3	1	1	2	2
305	2015	15202	0	1	22	3	1	3	0.06	0.008	0.06	0.006	S	S	3	1	1	2	2
306	2015	15236	0	1	24	1	1	3	0.06	0.008	0.06	0.006	S	S	3	1	1	2	2
307	2015	15137	0	1	39	3	1	3	0.125	0.008	0.125	0.006	S	S	3	1	1	2	2
308	2015	15023	0	1	20	3	1	3	0.25	0.008	0.25	0.006	S	S	3	1	1	2	2
309	2015	15037	0	1	33	4	1	3	0.25	0.008	0.25	0.006	S	S	3	1	1	2	2
310	2015	15024	0	1	31	15	1	3	0.5	0.008	0.5	0.006	S	S	3	1	1	2	2
311	2015	15015	0	1	32	5	1	3	0.5	0.008	0.5	0.006	S	S	3	1	1	2	2
312	2015	15052	0	1	68	6	1	3	0.5	0.008	0.5	0.006	S	S	3	1	1	2	2
313	2015	15075	0	1	23	4	1	3	1	0.008	1	0.006	R	S	3	1	1	2	2
314	2015	15102	0	1	33	4	1	3	1	0.008	1	0.006	R	S	3	1	1	2	2
315	2015	15067	0	1	17	1	1	3	8	0.008	12	0.006	R	S	3	1	1	2	2
316	2015	15148	0	1	29	2	1	3	8	0.008	12	0.006	R	S	3	1	1	2	2
317	2015	15073	0	1	32	2	1	3	8	0.008	12	0.006	R	S	3	1	1	2	2
318	2013	77	0	1	53	7	1	3	2	0.015	2	0.015	R	S	3	2	1	2	2
319	2014	121	0	1	28	7	1	3	8	0.015	12	0.015	R	S	3	2	1	2	2
320	2013	13168	0	1	26	4	1	3	0.015	0.015	0.015	0.015	S	S	3	2	1	2	2
321	2013	13082	0	1	50	30	1	3	0.125	0.015	0.125	0.015	S	S	3	2	1	2	2
322	2014	14087	0	1	30	30	1	3	0.25	0.015	0.25	0.015	S	S	3	2	1	2	2
323	2014	86	0	1	23	13	1	3	0.25	0.03	0.25	0.03	S	S	3	2	1	2	2
324	2014	60	0	1	27	4	1	3	0.25	0.03	0.25	0.03	S	S	3	2	1	2	2
325	2014	14021	0	1	29	3	0	3	0.25	0.03	0.25	0.03	S	S	3	2	1	2	2
326	2013	13157	0	1	28	2		3	0.5	0.03	0.5	0.03	S	S	3	2	1	2	2
327	2013	13003	0	1	31	2	0	3	0.5	0.03	0.5	0.03	S	S	3	2	1	2	2
328	2016	16015	0	1	37		1	3	2	0.03	2	0.03	R	S	3	1	1	2	2
329	2013	13123	0	1	51	1	1	3	2	0.03	2	0.03	R	S	3	1	1	2	2
330	2014	109	0	1	26	10	1	3	0.25	0.06	0.25	0.06	S	S	3	2	1	2	2
331	2013	13071	0	1	32	4	1	3	0.25	0.06	0.25	0.06	S	S	3	2	1	2	2
332	2014	103	0	1	21	30	1	3	1	0.06	1	0.06	R	S	3	2	1	2	2
333	2014	4	0	1	25	5	1	3	8	0.06	12	0.06	R	S	3	2	1	2	2
334	2014	109	0	1	57	6	1	3	8	0.06	12	0.06	R	S	3	2	1	2	2
335	2016	16022	0	1	17	6	1	3	8	0.125	12	0.125	R	DS	3	1	1	2	2
336	2015	15072	0	1	37	4	1	3	8	0.5	12	0.5	R	DS	3	1	1	2	2
337	2016	91	0	1	2	20	1	6	0.125	0.015	0.125	0.015	S	S	3	2	1	2	2
338	2015	6297	0	1	20	14	0	2	1	0.03	1	0.03	R	S	3	2	1	1	2
339	2015	6443	0	1	22	7	0	2	0.25	0.06	0.25	0.06	S	S	3	2	1	1	2
340	2016	6508	0	1	43	7	0	3	0.25	0.015	0.25	0.015	S	S	3	2	1	1	2
341	2013	LH130117	0	1	40	5	1	3	0.25	0.03	0.25	0.03	S	S	3	2	1	1	2
342	2013	2013136	0	1	20	7	1	3	0.125	0.06	0.125	0.06	S	S	3	2	1	1	2
343	2014	GM140109	1	1	44		1	1	0.03	0.008	0.0225	0.006	S	S		1		1
344	2013	43	1	1	45	3	1	1	1	0.03	1	0.03	R	S		2	2	2
345	2015	15022	1	1	33	1	1	1	8	0.008	12	0.006	R	S		1	1	2
346	2014	103	1	1	32	4	1	1	0.25	0.125	0.25	0.125	S	DS		2	1	2
347	2013	5483	1	1	31	7	1	1	0.25	0.03	0.25	0.03	S	S	1	2	2	1	1
348	2016	6689	1	0	23	7	1	1	8	0.03	12	0.03	R	S	1	2	2	1	1
349	2014	5567	1	1	25	5	1	1	1	0.06	1	0.06	R	S	1	2	2	1	1
350	2013	30	1	1	39	4	1	1	2	0.125	2	0.125	R	DS	1	2	2	1	1
351	2015	1429	1	1	24	4	1	4	0.06	0.008	0.06	0.006	S	S	1	2	2	1	1
352	2016	6736	1	1	38	7	1	1	0.06	0.008	0.06	0.006	S	S	1	1	1	1	1
353	2015	6366	1	1	44	5	1	1	0.25	0.06	0.25	0.06	S	S	1	2	1	1	1
354	2016	BA160403	1	1	51	3	1	1	8	0.008	12	0.006	R	S	3	2		1	2
355	2014	BA140410	1	1	24	2	1	1	0.06	0.015	0.06	0.015	S	S	3	2		1	2
356	2014	BA140416	1	1	30	4	1	1	0.125	0.015	0.125	0.015	S	S	3	2		1	2
357	2014	BA140411	1	1	32	3	1	1	0.5	0.015	0.5	0.015	S	S	3	2		1	2
358	2016	BA160402	1	1	21	6	1	1	0.25	0.06	0.25	0.06	S	S	3	2		1	2
359	2014	2014005	1	1	30	4	1	1	0.25	0.06	0.25	0.06	S	S	3	2		1	2
360	2014	2014011	1	1	30	4	1	1	0.25	1	0.25	1.5	S	DS	3	2		1	2
361	2014	GM140107	1	1	32		1	1	0.03	0.008	0.0225	0.006	S	S	3	2		1	2
362	2014	GM140110	1	1	50	3	1	1	0.125	0.015	0.125	0.015	S	S	3	1		1	2
363	2013	13072	1	1	20	5	1	1	0.06	0.008	0.06	0.006	S	S	3	2	2	2	2
364	2013	13051	1	1	23	1	1	1	0.25	0.008	0.25	0.006	S	S	3	2	2	2	2
365	2013	13128	1	1	31	3		1	1	0.008	1	0.006	R	S	3	2	2	2	2
366	2016	2016173	1	0	22	3	1	1	4	0.008	4	0.006	R	S	3	2	2	2	2
367	2013	29	1	1	18	3	1	1	0.03	0.008	0.0225	0.006	S	S	3	2	2	2	2
368	2013	55	1	0	18	6	1	1	0.03	0.008	0.0225	0.006	S	S	3	1	2	2	2
369	2014	2014057	1	0	19		1	1	0.03	0.008	0.0225	0.006	S	S	3	2	2	2	2
370	2014	12	1	1	20	5	1	1	0.03	0.008	0.0225	0.006	S	S	3	2	2	2	2
371	2014	2014058	1	0	24		1	1	0.03	0.008	0.0225	0.006	S	S	3	2	2	2	2
372	2016	73	1	1	24	2	1	1	0.03	0.008	0.0225	0.006	S	S	3	2	2	2	2
373	2014	2014019	1	0	25		1	1	0.03	0.008	0.0225	0.006	S	S	3	2	2	2	2
374	2015	32	1	0	25	3	1	1	0.03	0.008	0.0225	0.006	S	S	3	2	2	2	2
375	2015	15206	1	1	25	6	1	1	0.03	0.008	0.0225	0.006	S	S	3	1	2	2	2
376	2014	53	1	1	26	2	1	1	0.03	0.008	0.0225	0.006	S	S	3	2	2	2	2
377	2014	14030	1	1	26	3	1	1	0.03	0.008	0.0225	0.006	S	S	3	2	2	2	2
378	2014	51	1	1	27	1	1	1	0.03	0.008	0.0225	0.006	S	S	3	2	2	2	2
379	2014	56	1	0	27	2	1	1	0.03	0.008	0.0225	0.006	S	S	3	2	2	2	2
380	2015	96	1	0	29	4	1	1	0.03	0.008	0.0225	0.006	S	S	3	2	2	2	2
381	2015	7	1	1	30	4	1	1	0.03	0.008	0.0225	0.006	S	S	3	2	2	2	2
382	2014	2013104	1	0	32		1	1	0.03	0.008	0.0225	0.006	S	S	3	2	2	2	2
383	2014	2014071	1	1	32		1	1	0.03	0.008	0.0225	0.006	S	S	3	2	2	2	2
384	2015	15127	1	1	32	7	1	1	0.03	0.008	0.0225	0.006	S	S	3	1	2	2	2
385	2013	52	1	1	34	5	1	1	0.03	0.008	0.0225	0.006	S	S	3	2	2	2	2
386	2015	123	1	1	34	2	1	1	0.03	0.008	0.0225	0.006	S	S	3	2	2	2	2
387	2014	2014048	1	0	35		1	1	0.03	0.008	0.0225	0.006	S	S	3	2	2	2	2
388	2014	48	1	1	37	3	1	1	0.03	0.008	0.0225	0.006	S	S	3	2	2	2	2
389	2014	25	1	1	37	3	1	1	0.03	0.008	0.0225	0.006	S	S	3	1	2	2	2
390	2014	14078	1	1	37	2	1	1	0.03	0.008	0.0225	0.006	S	S	3	2	2	2	2
391	2013	79	1	0	40	3	1	1	0.03	0.008	0.0225	0.006	S	S	3	2	2	2	2
392	2014	40	1	0	43	3	1	1	0.03	0.008	0.0225	0.006	S	S	3	2	2	2	2
393	2015	42	1	1	43	1	1	1	0.03	0.008	0.0225	0.006	S	S	3	2	2	2	2
394	2015	30	1	1	44	3	1	1	0.03	0.008	0.0225	0.006	S	S	3	2	2	2	2
395	2014	2014056	1	0	50		1	1	0.03	0.008	0.0225	0.006	S	S	3	2	2	2	2
396	2015	29	1	1	63	3	1	1	0.03	0.008	0.0225	0.006	S	S	3	1	2	2	2
397	2014	63	1	1	19	3	1	1	0.06	0.008	0.06	0.006	S	S	3	2	2	2	2
398	2015	12	1	1	20	2	1	1	0.06	0.008	0.06	0.006	S	S	3	2	2	2	2
399	2015	81	1	1	20	3	1	1	0.06	0.008	0.06	0.006	S	S	3	2	2	2	2
400	2016	113	1	1	22	5	1	1	0.06	0.008	0.06	0.006	S	S	3	2	2	2	2
401	2014	70	1	1	23	5	1	1	0.06	0.008	0.06	0.006	S	S	3	2	2	2	2
402	2014	2014063	1	0	24		1	1	0.06	0.008	0.06	0.006	S	S	3	2	2	2	2
403	2013	81	1	1	24	4	1	1	0.06	0.008	0.06	0.006	S	S	3	1	2	2	2
404	2014	11	1	1	24	3	1	1	0.06	0.008	0.06	0.006	S	S	3	2	2	2	2
405	2015	34	1	0	24	3	1	1	0.06	0.008	0.06	0.006	S	S	3	2	2	2	2
406	2014	6	1	0	25	3	1	1	0.06	0.008	0.06	0.006	S	S	3	2	2	2	2
407	2015	89	1	1	25	3	1	1	0.06	0.008	0.06	0.006	S	S	3	2	2	2	2
408	2013	11	1	1	26	3	1	1	0.06	0.008	0.06	0.006	S	S	3	2	2	2	2
409	2013	14	1	1	26	3	1	1	0.06	0.008	0.06	0.006	S	S	3	2	2	2	2
410	2013	86	1	1	26	4	1	1	0.06	0.008	0.06	0.006	S	S	3	2	2	2	2
411	2013	93	1	1	26	5	1	1	0.06	0.008	0.06	0.006	S	S	3	2	2	2	2
412	2015	31	1	0	26	3	1	1	0.06	0.008	0.06	0.006	S	S	3	2	2	2	2
413	2013	6	1	1	27	3	1	1	0.06	0.008	0.06	0.006	S	S	3	2	2	2	2
414	2013	12	1	1	27	2	1	1	0.06	0.008	0.06	0.006	S	S	3	2	2	2	2
415	2014	52	1	1	27	3	1	1	0.06	0.008	0.06	0.006	S	S	3	2	2	2	2
416	2016	126	1	1	27	6	1	1	0.06	0.008	0.06	0.006	S	S	3	2	2	2	2
417	2014	2014002	1	1	28		1	1	0.06	0.008	0.06	0.006	S	S	3	2	2	2	2
418	2013	51	1	1	28	4	1	1	0.06	0.008	0.06	0.006	S	S	3	2	2	2	2
419	2014	46	1	1	28	2	1	1	0.06	0.008	0.06	0.006	S	S	3	2	2	2	2
420	2015	27	1	1	28	3	1	1	0.06	0.008	0.06	0.006	S	S	3	2	2	2	2
421	2015	90	1	1	28	5	1	1	0.06	0.008	0.06	0.006	S	S	3	2	2	2	2
422	2016	88	1	1	28	2	1	1	0.06	0.008	0.06	0.006	S	S	3	2	2	2	2
423	2013	14	1	1	28	3	1	1	0.06	0.008	0.06	0.006	S	S	3	1	2	2	2
424	2013	1	1	1	29	4	1	1	0.06	0.008	0.06	0.006	S	S	3	1	2	2	2
425	2013	89	1	1	29	3	1	1	0.06	0.008	0.06	0.006	S	S	3	1	2	2	2
426	2015	72	1	1	29	3	1	1	0.06	0.008	0.06	0.006	S	S	3	2	2	2	2
427	2016	91	1	1	29	3	1	1	0.06	0.008	0.06	0.006	S	S	3	2	2	2	2
428	2016	116	1	1	29	1	1	1	0.06	0.008	0.06	0.006	S	S	3	2	2	2	2
429	2013	7	1	1	30	4	1	1	0.06	0.008	0.06	0.006	S	S	3	2	2	2	2
430	2013	71	1	1	30	3	1	1	0.06	0.008	0.06	0.006	S	S	3	2	2	2	2
431	2015	22	1	1	30	3	1	1	0.06	0.008	0.06	0.006	S	S	3	2	2	2	2
432	2016	16120	1	1	30	2	1	1	0.06	0.008	0.06	0.006	S	S	3	1	2	2	2
433	2013	9	1	1	31	3	1	1	0.06	0.008	0.06	0.006	S	S	3	2	2	2	2
434	2014	7	1	1	31	2	1	1	0.06	0.008	0.06	0.006	S	S	3	2	2	2	2
435	2014	36	1	0	31	5	1	1	0.06	0.008	0.06	0.006	S	S	3	2	2	2	2
436	2015	43	1	1	31	7	1	1	0.06	0.008	0.06	0.006	S	S	3	2	2	2	2
437	2014	23	1	1	32	6	1	1	0.06	0.008	0.06	0.006	S	S	3	1	2	2	2
438	2015	67	1	0	32	1	1	1	0.06	0.008	0.06	0.006	S	S	3	1	2	2	2
439	2016	81	1	1	32	3	1	1	0.06	0.008	0.06	0.006	S	S	3	2	2	2	2
440	2014	2014032	1	0	33		1	1	0.06	0.008	0.06	0.006	S	S	3	2	2	2	2
441	2015	36	1	1	33	15	1	1	0.06	0.008	0.06	0.006	S	S	3	2	2	2	2
442	2016	119	1	0	34	1	1	1	0.06	0.008	0.06	0.006	S	S	3	2	2	2	2
443	2013	83	1	1	35	6	1	1	0.06	0.008	0.06	0.006	S	S	3	2	2	2	2
444	2013	92	1	1	35	3	1	1	0.06	0.008	0.06	0.006	S	S	3	1	2	2	2
445	2013	100	1	1	35	6	1	1	0.06	0.008	0.06	0.006	S	S	3	2	2	2	2
446	2014	57	1	0	35	4	1	1	0.06	0.008	0.06	0.006	S	S	3	2	2	2	2
447	2014	28	1	0	35	2	1	1	0.06	0.008	0.06	0.006	S	S	3	1	2	2	2
448	2015	19	1	0	35	4	1	1	0.06	0.008	0.06	0.006	S	S	3	2	2	2	2
449	2015	118	1	1	35	3	1	1	0.06	0.008	0.06	0.006	S	S	3	2	2	2	2
450	2016	105	1	0	35	2	1	1	0.06	0.008	0.06	0.006	S	S	3	2	2	2	2
451	2013	13	1	0	37	4	1	1	0.06	0.008	0.06	0.006	S	S	3	1	2	2	2
452	2014	44	1	1	37	4	1	1	0.06	0.008	0.06	0.006	S	S	3	2	2	2	2
453	2015	113	1	1	38	2	1	1	0.06	0.008	0.06	0.006	S	S	3	1	2	2	2
454	2015	53	1	1	39	3	1	1	0.06	0.008	0.06	0.006	S	S	3	2	2	2	2
455	2013	97	1	1	40	4	1	1	0.06	0.008	0.06	0.006	S	S	3	1	2	2	2
456	2014	68	1	1	40	2	1	1	0.06	0.008	0.06	0.006	S	S	3	2	2	2	2
457	2014	58	1	1	40	5	1	1	0.06	0.008	0.06	0.006	S	S	3	2	2	2	2
458	2014	3	1	1	40	2	1	1	0.06	0.008	0.06	0.006	S	S	3	2	2	2	2
459	2014	72	1	0	41	3	1	1	0.06	0.008	0.06	0.006	S	S	3	2	2	2	2
460	2013	46	1	1	42	4	1	1	0.06	0.008	0.06	0.006	S	S	3	1	2	2	2
461	2016	60	1	1	42	3	1	1	0.06	0.008	0.06	0.006	S	S	3	1	2	2	2
462	2013	72	1	0	43	4	1	1	0.06	0.008	0.06	0.006	S	S	3	1	2	2	2
463	2013	48	1	1	46	8	1	1	0.06	0.008	0.06	0.006	S	S	3	2	2	2	2
464	2014	69	1	1	46	2	1	1	0.06	0.008	0.06	0.006	S	S	3	2	2	2	2
465	2013	2	1	1	48	3	1	1	0.06	0.008	0.06	0.006	S	S	3	1	2	2	2
466	2013	57	1	1	48	6	1	1	0.06	0.008	0.06	0.006	S	S	3	1	2	2	2
467	2016	29	1	1	48	1	1	1	0.06	0.008	0.06	0.006	S	S	3	2	2	2	2
468	2014	50	1	1	49	3	1	1	0.06	0.008	0.06	0.006	S	S	3	2	2	2	2
469	2014	70	1	1	49	2	1	1	0.06	0.008	0.06	0.006	S	S	3	1	2	2	2
470	2013	90	1	1	50	4	1	1	0.06	0.008	0.06	0.006	S	S	3	2	2	2	2
471	2013	91	1	1	50	3	1	1	0.06	0.008	0.06	0.006	S	S	3	1	2	2	2
472	2014	37	1	1	50	3	1	1	0.06	0.008	0.06	0.006	S	S	3	2	2	2	2
473	2013	47	1	1	51	2	1	1	0.06	0.008	0.06	0.006	S	S	3	2	2	2	2
474	2016	111	1	1	51	3	1	1	0.06	0.008	0.06	0.006	S	S	3	1	2	2	2
475	2013	10	1	0	52	7	1	1	0.06	0.008	0.06	0.006	S	S	3	1	2	2	2
476	2013	77	1	0	62	4	1	1	0.06	0.008	0.06	0.006	S	S	3	1	2	2	2
477	2014	2013105	1	0	16		1	1	0.125	0.008	0.125	0.006	S	S	3	2	2	2	2
478	2013	68	1	1	18	5	1	1	0.125	0.008	0.125	0.006	S	S	3	2	2	2	2
479	2015	5	1	1	18	5	1	1	0.125	0.008	0.125	0.006	S	S	3	2	2	2	2
480	2015	39	1	1	19	1	1	1	0.125	0.008	0.125	0.006	S	S	3	2	2	2	2
481	2015	45	1	0	19	7	1	1	0.125	0.008	0.125	0.006	S	S	3	2	2	2	2
482	2015	111	1	1	19	7	1	1	0.125	0.008	0.125	0.006	S	S	3	2	2	2	2
483	2016	45	1	1	19	3	1	1	0.125	0.008	0.125	0.006	S	S	3	2	2	2	2
484	2014	2014066	1	0	20		1	1	0.125	0.008	0.125	0.006	S	S	3	2	2	2	2
485	2014	60	1	0	20	3	1	1	0.125	0.008	0.125	0.006	S	S	3	2	2	2	2
486	2015	59	1	1	20	2	1	1	0.125	0.008	0.125	0.006	S	S	3	2	2	2	2
487	2013	23	1	1	21	3	1	1	0.125	0.008	0.125	0.006	S	S	3	2	2	2	2
488	2016	97	1	1	21	4	1	1	0.125	0.008	0.125	0.006	S	S	3	2	2	2	2
489	2016	108	1	1	21	3	1	1	0.125	0.008	0.125	0.006	S	S	3	2	2	2	2
490	2016	117	1	1	21	4	1	1	0.125	0.008	0.125	0.006	S	S	3	2	2	2	2
491	2014	32	1	1	22	7	1	1	0.125	0.008	0.125	0.006	S	S	3	2	2	2	2
492	2015	52	1	1	22	5	1	1	0.125	0.008	0.125	0.006	S	S	3	2	2	2	2
493	2015	57	1	0	22	4	1	1	0.125	0.008	0.125	0.006	S	S	3	2	2	2	2
494	2016	25	1	0	22	2	1	1	0.125	0.008	0.125	0.006	S	S	3	2	2	2	2
495	2013	17	1	0	23	4	1	1	0.125	0.008	0.125	0.006	S	S	3	2	2	2	2
496	2013	32	1	1	23	4	1	1	0.125	0.008	0.125	0.006	S	S	3	2	2	2	2
497	2013	56	1	1	23	2	1	1	0.125	0.008	0.125	0.006	S	S	3	2	2	2	2
498	2013	82	1	1	23	2	1	1	0.125	0.008	0.125	0.006	S	S	3	2	2	2	2
499	2015	128	1	1	23	3	1	1	0.125	0.008	0.125	0.006	S	S	3	1	2	2	2
500	2016	2	1	1	23	2	1	1	0.125	0.008	0.125	0.006	S	S	3	2	2	2	2
501	2013	34	1	1	24	2	1	1	0.125	0.008	0.125	0.006	S	S	3	2	2	2	2
502	2013	39	1	1	24	4	1	1	0.125	0.008	0.125	0.006	S	S	3	1	2	2	2
503	2014	71	1	1	24	3	1	1	0.125	0.008	0.125	0.006	S	S	3	2	2	2	2
504	2016	94	1	1	24	3	1	1	0.125	0.008	0.125	0.006	S	S	3	2	2	2	2
505	2014	14002	1	1	24	3	1	1	0.125	0.008	0.125	0.006	S	S	3	2	2	2	2
506	2014	48	1	1	24	2	1	1	0.125	0.008	0.125	0.006	S	S	3	2	2	2	2
507	2014	2014076	1	0	25		1	1	0.125	0.008	0.125	0.006	S	S	3	2	2	2	2
508	2013	21	1	1	25	7	1	1	0.125	0.008	0.125	0.006	S	S	3	2	2	2	2
509	2013	36	1	1	25	2	1	1	0.125	0.008	0.125	0.006	S	S	3	2	2	2	2
510	2013	74	1	1	25	4	1	1	0.125	0.008	0.125	0.006	S	S	3	2	2	2	2
511	2014	18	1	0	25	2	1	1	0.125	0.008	0.125	0.006	S	S	3	2	2	2	2
512	2014	29	1	1	25	3	1	1	0.125	0.008	0.125	0.006	S	S	3	2	2	2	2
513	2015	121	1	1	25	3	1	1	0.125	0.008	0.125	0.006	S	S	3	2	2	2	2
514	2016	106	1	0	25	2	1	1	0.125	0.008	0.125	0.006	S	S	3	2	2	2	2
515	2016	135	1	1	25	3	1	1	0.125	0.008	0.125	0.006	S	S	3	2	2	2	2
516	2014	2014013	1	0	26		1	1	0.125	0.008	0.125	0.006	S	S	3	2	2	2	2
517	2013	8	1	1	26	3	1	1	0.125	0.008	0.125	0.006	S	S	3	2	2	2	2
518	2013	61	1	1	26	3	1	1	0.125	0.008	0.125	0.006	S	S	3	2	2	2	2
519	2014	75	1	1	26	2	1	1	0.125	0.008	0.125	0.006	S	S	3	2	2	2	2
520	2013	25	1	1	26	3	1	1	0.125	0.008	0.125	0.006	S	S	3	2	2	2	2
521	2015	120	1	1	27	4	1	1	0.125	0.008	0.125	0.006	S	S	3	2	2	2	2
522	2014	42	1	0	28	3	1	1	0.125	0.008	0.125	0.006	S	S	3	2	2	2	2
523	2015	21	1	1	28	3	1	1	0.125	0.008	0.125	0.006	S	S	3	2	2	2	2
524	2016	79	1	1	28	3	1	1	0.125	0.008	0.125	0.006	S	S	3	2	2	2	2
525	2014	102	1	1	28	2	1	1	0.125	0.008	0.125	0.006	S	S	3	2	2	2	2
526	2014	26	1	1	29	4	1	1	0.125	0.008	0.125	0.006	S	S	3	2	2	2	2
527	2015	24	1	1	29	3	1	1	0.125	0.008	0.125	0.006	S	S	3	2	2	2	2
528	2015	63	1	1	29	3	1	1	0.125	0.008	0.125	0.006	S	S	3	2	2	2	2
529	2015	92	1	1	29	3	1	1	0.125	0.008	0.125	0.006	S	S	3	2	2	2	2
530	2015	122	1	1	29	10	1	1	0.125	0.008	0.125	0.006	S	S	3	2	2	2	2
531	2015	15036	1	1	29	10	1	1	0.125	0.008	0.125	0.006	S	S	3	1	2	2	2
532	2013	44	1	0	30	4	1	1	0.125	0.008	0.125	0.006	S	S	3	1	2	2	2
533	2014	61	1	1	30	6	1	1	0.125	0.008	0.125	0.006	S	S	3	2	2	2	2
534	2015	93	1	1	30	5	1	1	0.125	0.008	0.125	0.006	S	S	3	1	2	2	2
535	2016	68	1	1	30	4	1	1	0.125	0.008	0.125	0.006	S	S	3	2	2	2	2
536	2013	28	1	1	31	5	1	1	0.125	0.008	0.125	0.006	S	S	3	2	2	2	2
537	2014	20	1	1	31	2	1	1	0.125	0.008	0.125	0.006	S	S	3	2	2	2	2
538	2015	17	1	1	31	2	1	1	0.125	0.008	0.125	0.006	S	S	3	2	2	2	2
539	2015	69	1	1	31	3	1	1	0.125	0.008	0.125	0.006	S	S	3	2	2	2	2
540	2013	27	1	1	32	3	1	1	0.125	0.008	0.125	0.006	S	S	3	1	2	2	2
541	2013	70	1	1	32	3	1	1	0.125	0.008	0.125	0.006	S	S	3	2	2	2	2
542	2013	78	1	1	32	3	1	1	0.125	0.008	0.125	0.006	S	S	3	2	2	2	2
543	2014	2	1	0	32	1	1	1	0.125	0.008	0.125	0.006	S	S	3	2	2	2	2
544	2014	41	1	1	32	3	1	1	0.125	0.008	0.125	0.006	S	S	3	2	2	2	2
545	2015	2	1	1	32	2	1	1	0.125	0.008	0.125	0.006	S	S	3	2	2	2	2
546	2015	13	1	1	32	3	1	1	0.125	0.008	0.125	0.006	S	S	3	2	2	2	2
547	2015	18	1	1	32	3	1	1	0.125	0.008	0.125	0.006	S	S	3	2	2	2	2
548	2015	47	1	1	32	10	1	1	0.125	0.008	0.125	0.006	S	S	3	2	2	2	2
549	2015	62	1	1	32	6	1	1	0.125	0.008	0.125	0.006	S	S	3	2	2	2	2
550	2016	78	1	1	32	4	1	1	0.125	0.008	0.125	0.006	S	S	3	1	2	2	2
551	2013	22	1	1	33	7	1	1	0.125	0.008	0.125	0.006	S	S	3	1	2	2	2
552	2014	62	1	0	33	3	1	1	0.125	0.008	0.125	0.006	S	S	3	2	2	2	2
553	2014	21	1	1	33	3	1	1	0.125	0.008	0.125	0.006	S	S	3	2	2	2	2
554	2015	4	1	0	33	3	1	1	0.125	0.008	0.125	0.006	S	S	3	2	2	2	2
555	2015	26	1	1	33	3	1	1	0.125	0.008	0.125	0.006	S	S	3	2	2	2	2
556	2015	28	1	0	33	4	1	1	0.125	0.008	0.125	0.006	S	S	3	1	2	2	2
557	2015	108	1	0	33	4	1	1	0.125	0.008	0.125	0.006	S	S	3	2	2	2	2
558	2014	65	1	1	34	2	1	1	0.125	0.008	0.125	0.006	S	S	3	2	2	2	2
559	2015	71	1	1	34	5	1	1	0.125	0.008	0.125	0.006	S	S	3	2	2	2	2
560	2015	101	1	1	34	3	1	1	0.125	0.008	0.125	0.006	S	S	3	2	2	2	2
561	2015	102	1	1	34	3	1	1	0.125	0.008	0.125	0.006	S	S	3	2	2	2	2
562	2016	16	1	1	34	4	1	1	0.125	0.008	0.125	0.006	S	S	3	1	2	2	2
563	2013	41	1	1	35	4	1	1	0.125	0.008	0.125	0.006	S	S	3	1	2	2	2
564	2013	49	1	1	35	4	1	1	0.125	0.008	0.125	0.006	S	S	3	2	2	2	2
565	2013	76	1	1	35	3	1	1	0.125	0.008	0.125	0.006	S	S	3	1	2	2	2
566	2014	80	1	0	35	10	1	1	0.125	0.008	0.125	0.006	S	S	3	2	2	2	2
567	2015	25	1	1	35	4	1	1	0.125	0.008	0.125	0.006	S	S	3	2	2	2	2
568	2016	72	1	1	35	3	1	1	0.125	0.008	0.125	0.006	S	S	3	2	2	2	2
569	2015	40	1	1	36	5	1	1	0.125	0.008	0.125	0.006	S	S	3	2	2	2	2
570	2013	58	1	1	37	3	1	1	0.125	0.008	0.125	0.006	S	S	3	2	2	2	2
571	2015	56	1	1	38	2	1	1	0.125	0.008	0.125	0.006	S	S	3	2	2	2	2
572	2015	105	1	1	38	3	1	1	0.125	0.008	0.125	0.006	S	S	3	2	2	2	2
573	2015	78	1	1	39	4	1	1	0.125	0.008	0.125	0.006	S	S	3	1	2	2	2
574	2013	32	1	1	39	4	1	1	0.125	0.008	0.125	0.006	S	S	3	2	2	2	2
575	2015	80	1	1	42	4	1	1	0.125	0.008	0.125	0.006	S	S	3	1	2	2	2
576	2014	16	1	1	42	3	1	1	0.125	0.008	0.125	0.006	S	S	3	2	2	2	2
577	2013	75	1	1	43	2	1	1	0.125	0.008	0.125	0.006	S	S	3	1	2	2	2
578	2014	76	1	1	44	3	1	1	0.125	0.008	0.125	0.006	S	S	3	2	2	2	2
579	2015	109	1	0	46	3	1	1	0.125	0.008	0.125	0.006	S	S	3	2	2	2	2
580	2016	83	1	1	46	3	1	1	0.125	0.008	0.125	0.006	S	S	3	2	2	2	2
581	2016	120	1	1	46	3	1	1	0.125	0.008	0.125	0.006	S	S	3	2	2	2	2
582	2016	93	1	1	48	4	1	1	0.125	0.008	0.125	0.006	S	S	3	2	2	2	2
583	2014	2	1	1	48	3	1	1	0.125	0.008	0.125	0.006	S	S	3	2	2	2	2
584	2016	47	1	1	49	4	1	1	0.125	0.008	0.125	0.006	S	S	3	2	2	2	2
585	2013	54	1	1	50	4	1	1	0.125	0.008	0.125	0.006	S	S	3	1	2	2	2
586	2014	4	1	0	50	4	1	1	0.125	0.008	0.125	0.006	S	S	3	1	2	2	2
587	2015	83	1	1	50	3	1	1	0.125	0.008	0.125	0.006	S	S	3	1	2	2	2
588	2014	66	1	1	52	2	1	1	0.125	0.008	0.125	0.006	S	S	3	2	2	2	2
589	2015	44	1	1	52	2	1	1	0.125	0.008	0.125	0.006	S	S	3	1	2	2	2
590	2016	136	1	1	52	3	1	1	0.125	0.008	0.125	0.006	S	S	3	2	2	2	2
591	2016	125	1	0	53	2	1	1	0.125	0.008	0.125	0.006	S	S	3	2	2	2	2
592	2014	55	1	1	54	3	1	1	0.125	0.008	0.125	0.006	S	S	3	1	2	2	2
593	2015	125	1	1	58	2	1	1	0.125	0.008	0.125	0.006	S	S	3	2	2	2	2
594	2013	66	1	1	63	2	1	1	0.125	0.008	0.125	0.006	S	S	3	2	2	2	2
595	2016	75	1	1	17	2	1	1	0.25	0.008	0.25	0.006	S	S	3	2	2	2	2
596	2016	76	1	1	17	3	1	1	0.25	0.008	0.25	0.006	S	S	3	2	2	2	2
597	2016	28	1	1	18	5	1	1	0.25	0.008	0.25	0.006	S	S	3	2	2	2	2
598	2015	115	1	1	19	2	1	1	0.25	0.008	0.25	0.006	S	S	3	2	2	2	2
599	2016	73	1	1	19	3	1	1	0.25	0.008	0.25	0.006	S	S	3	2	2	2	2
600	2014	14023	1	1	20	3	1	1	0.25	0.008	0.25	0.006	S	S	3	2	2	2	2
601	2014	35	1	1	21	3	1	1	0.25	0.008	0.25	0.006	S	S	3	2	2	2	2
602	2014	8	1	1	22	3	1	1	0.25	0.008	0.25	0.006	S	S	3	2	2	2	2
603	2016	2016197	1	0	23	3	1	1	0.25	0.008	0.25	0.006	S	S	3	2	2	2	2
604	2015	2015050	1	0	24	3	1	1	0.25	0.008	0.25	0.006	S	S	3	2	2	2	2
605	2013	73	1	1	24	2	1	1	0.25	0.008	0.25	0.006	S	S	3	1	2	2	2
606	2016	112	1	1	24	3	1	1	0.25	0.008	0.25	0.006	S	S	3	2	2	2	2
607	2016	128	1	1	24	5	1	1	0.25	0.008	0.25	0.006	S	S	3	2	2	2	2
608	2015	79	1	1	25	3	1	1	0.25	0.008	0.25	0.006	S	S	3	2	2	2	2
609	2016	42	1	0	25	3	1	1	0.25	0.008	0.25	0.006	S	S	3	2	2	2	2
610	2016	67	1	1	25	6	1	1	0.25	0.008	0.25	0.006	S	S	3	2	2	2	2
611	2014	2014021	1	0	26		1	1	0.25	0.008	0.25	0.006	S	S	3	2	2	2	2
612	2013	99	1	1	26	2	1	1	0.25	0.008	0.25	0.006	S	S	3	1	2	2	2
613	2015	1	1	1	26	4	1	1	0.25	0.008	0.25	0.006	S	S	3	2	2	2	2
614	2015	84	1	1	26	4	1	1	0.25	0.008	0.25	0.006	S	S	3	2	2	2	2
615	2016	115	1	1	26	2	1	1	0.25	0.008	0.25	0.006	S	S	3	2	2	2	2
616	2016	124	1	1	27	4	1	1	0.25	0.008	0.25	0.006	S	S	3	2	2	2	2
617	2016	127	1	1	27	3	1	1	0.25	0.008	0.25	0.006	S	S	3	2	2	2	2
618	2015	15234	1	1	27	3	1	1	0.25	0.008	0.25	0.006	S	S	3	1	2	2	2
619	2013	65	1	1	28	3	1	1	0.25	0.008	0.25	0.006	S	S	3	2	2	2	2
620	2016	64	1	1	28	3	1	1	0.25	0.008	0.25	0.006	S	S	3	2	2	2	2
621	2015	77	1	1	29	3	1	1	0.25	0.008	0.25	0.006	S	S	3	2	2	2	2
622	2016	30	1	0	29	7	1	1	0.25	0.008	0.25	0.006	S	S	3	1	2	2	2
623	2016	101	1	0	29	4	1	1	0.25	0.008	0.25	0.006	S	S	3	2	2	2	2
624	2013	42	1	1	30	5	1	1	0.25	0.008	0.25	0.006	S	S	3	2	2	2	2
625	2013	60	1	1	30	4	1	1	0.25	0.008	0.25	0.006	S	S	3	2	2	2	2
626	2014	18	1	1	31	3	1	1	0.25	0.008	0.25	0.006	S	S	3	2	2	2	2
627	2013	15	1	1	32	5	1	1	0.25	0.008	0.25	0.006	S	S	3	2	2	2	2
628	2014	54	1	1	32	4	1	1	0.25	0.008	0.25	0.006	S	S	3	2	2	2	2
629	2016	52	1	1	32	3	1	1	0.25	0.008	0.25	0.006	S	S	3	2	2	2	2
630	2015	76	1	1	34	3	1	1	0.25	0.008	0.25	0.006	S	S	3	2	2	2	2
631	2016	38	1	1	34	5	1	1	0.25	0.008	0.25	0.006	S	S	3	2	2	2	2
632	2016	53	1	1	34	12	1	1	0.25	0.008	0.25	0.006	S	S	3	2	2	2	2
633	2016	18	1	1	35	2	1	1	0.25	0.008	0.25	0.006	S	S	3	2	2	2	2
634	2014	3	1	1	35	3	1	1	0.25	0.008	0.25	0.006	S	S	3	2	2	2	2
635	2014	26	1	1	35	2	1	1	0.25	0.008	0.25	0.006	S	S	3	2	2	2	2
636	2013	31	1	1	37	2	1	1	0.25	0.008	0.25	0.006	S	S	3	2	2	2	2
637	2014	39	1	0	38	1	1	1	0.25	0.008	0.25	0.006	S	S	3	2	2	2	2
638	2015	110	1	1	38	3	1	1	0.25	0.008	0.25	0.006	S	S	3	2	2	2	2
639	2016	109	1	1	38	5	1	1	0.25	0.008	0.25	0.006	S	S	3	2	2	2	2
640	2014	14	1	1	39	2	1	1	0.25	0.008	0.25	0.006	S	S	3	2	2	2	2
641	2015	85	1	1	39	3	1	1	0.25	0.008	0.25	0.006	S	S	3	2	2	2	2
642	2014	13	1	1	40	7	1	1	0.25	0.008	0.25	0.006	S	S	3	2	2	2	2
643	2013	35	1	1	40	5	1	1	0.25	0.008	0.25	0.006	S	S	3	2	2	2	2
644	2016	84	1	1	41	2	1	1	0.25	0.008	0.25	0.006	S	S	3	2	2	2	2
645	2013	75	1	1	42	3	1	1	0.25	0.008	0.25	0.006	S	S	3	2	2	2	2
646	2013	69	1	0	43	4	1	1	0.25	0.008	0.25	0.006	S	S	3	1	2	2	2
647	2016	87	1	1	44	1	1	1	0.25	0.008	0.25	0.006	S	S	3	2	2	2	2
648	2015	73	1	1	46	4	1	1	0.25	0.008	0.25	0.006	S	S	3	2	2	2	2
649	2016	82	1	1	47	5	1	1	0.25	0.008	0.25	0.006	S	S	3	2	2	2	2
650	2014	64	1	1	48	2	1	1	0.25	0.008	0.25	0.006	S	S	3	2	2	2	2
651	2013	84	1	1	49	2	1	1	0.25	0.008	0.25	0.006	S	S	3	1	2	2	2
652	2014	59	1	1	50	3	1	1	0.25	0.008	0.25	0.006	S	S	3	2	2	2	2
653	2016	100	1	1	51	3	1	1	0.25	0.008	0.25	0.006	S	S	3	2	2	2	2
654	2015	15135	1	1	52	6	1	1	0.25	0.008	0.25	0.006	S	S	3	1	2	2	2
655	2016	123	1	1	54	7	1	1	0.25	0.008	0.25	0.006	S	S	3	1	2	2	2
656	2014	14016	1	1	55	5	1	1	0.25	0.008	0.25	0.006	S	S	3	2	2	2	2
657	2015	100	1	0	57	3	1	1	0.25	0.008	0.25	0.006	S	S	3	2	2	2	2
658	2016	63	1	0	64	3	1	1	0.25	0.008	0.25	0.006	S	S	3	2	2	2	2
659	2016	90	1	0	64	3	1	1	0.25	0.008	0.25	0.006	S	S	3	2	2	2	2
660	2016	110	1	1	66	5	1	1	0.25	0.008	0.25	0.006	S	S	3	2	2	2	2
661	2014	2014095	1	0	19		1	1	0.5	0.008	0.5	0.006	S	S	3	2	2	2	2
662	2016	2016154	1	0	23	3	1	1	0.5	0.008	0.5	0.006	S	S	3	2	2	2	2
663	2015	114	1	0	24	3	1	1	0.5	0.008	0.5	0.006	S	S	3	2	2	2	2
664	2016	62	1	1	25	3	1	1	0.5	0.008	0.5	0.006	S	S	3	2	2	2	2
665	2013	59	1	1	26	5	1	1	0.5	0.008	0.5	0.006	S	S	3	1	2	2	2
666	2014	43	1	1	26	2	1	1	0.5	0.008	0.5	0.006	S	S	3	2	2	2	2
667	2016	39	1	1	26	3	1	1	0.5	0.008	0.5	0.006	S	S	3	2	2	2	2
668	2014	14103	1	1	26	3	1	1	0.5	0.008	0.5	0.006	S	S	3	2	2	2	2
669	2013	15	1	1	27	3	1	1	0.5	0.008	0.5	0.006	S	S	3	2	2	2	2
670	2014	38	1	1	28	2	1	1	0.5	0.008	0.5	0.006	S	S	3	2	2	2	2
671	2014	14123	1	1	28	2	1	1	0.5	0.008	0.5	0.006	S	S	3	2	2	2	2
672	2015	86	1	1	30	3	1	1	0.5	0.008	0.5	0.006	S	S	3	2	2	2	2
673	2016	99	1	1	30	6	1	1	0.5	0.008	0.5	0.006	S	S	3	2	2	2	2
674	2015	51	1	1	31	3	1	1	0.5	0.008	0.5	0.006	S	S	3	1	2	2	2
675	2015	33	1	1	32	3	1	1	0.5	0.008	0.5	0.006	S	S	3	2	2	2	2
676	2016	4	1	1	32	4	1	1	0.5	0.008	0.5	0.006	S	S	3	2	2	2	2
677	2014	73	1	1	33	10	1	1	0.5	0.008	0.5	0.006	S	S	3	2	2	2	2
678	2015	16	1	0	34	3	1	1	0.5	0.008	0.5	0.006	S	S	3	2	2	2	2
679	2015	10	1	1	35	3	1	1	0.5	0.008	0.5	0.006	S	S	3	2	2	2	2
680	2016	89	1	1	35	3	1	1	0.5	0.008	0.5	0.006	S	S	3	2	2	2	2
681	2013	29	1	1	35	2	1	1	0.5	0.008	0.5	0.006	S	S	3	2	2	2	2
682	2015	50	1	1	36	4	1	1	0.5	0.008	0.5	0.006	S	S	3	2	2	2	2
683	2015	49	1	1	38	2	1	1	0.5	0.008	0.5	0.006	S	S	3	2	2	2	2
684	2014	1	1	1	41	5	1	1	0.5	0.008	0.5	0.006	S	S	3	2	2	2	2
685	2016	31	1	1	41	3	1	1	0.5	0.008	0.5	0.006	S	S	3	2	2	2	2
686	2015	15026	1	1	45	7	1	1	0.5	0.008	0.5	0.006	S	S	3	1	2	2	2
687	2013	88	1	1	48	5	1	1	0.5	0.008	0.5	0.006	S	S	3	1	2	2	2
688	2015	11	1	1	51	2	1	1	0.5	0.008	0.5	0.006	S	S	3	1	2	2	2
689	2016	1	1	1	56	3	0	1	0.5	0.008	0.5	0.006	S	S	3	2	2	2	2
690	2016	51	1	1	77	3	1	1	0.5	0.008	0.5	0.006	S	S	3	1	2	2	2
691	2014	24	1	1	21	3	1	1	1	0.008	1	0.006	R	S	3	2	2	2	2
692	2015	65	1	1	25	3	1	1	1	0.008	1	0.006	R	S	3	2	2	2	2
693	2013	25	1	0	26	3	1	1	1	0.008	1	0.006	R	S	3	1	2	2	2
694	2016	122	1	1	30	6	1	1	1	0.008	1	0.006	R	S	3	2	2	2	2
695	2014	14113	1	1	31	7	1	1	1	0.008	1	0.006	R	S	3	2	2	2	2
696	2016	130	1	1	33	2	1	1	1	0.008	1	0.006	R	S	3	1	2	2	2
697	2013	10	1	1	42	2	1	1	1	0.008	1	0.006	R	S	3	2	2	2	2
698	2013	35	1	1	46	3	1	1	1	0.008	1	0.006	R	S	3	1	2	2	2
699	2015	2015181	1	0	23	3	1	1	2	0.008	2	0.006	R	S	3	2	2	2	2
700	2014	14010	1	1	24	10	1	1	2	0.008	2	0.006	R	S	3	2	2	2	2
701	2016	121	1	1	31	3	1	1	2	0.008	2	0.006	R	S	3	2	2	2	2
702	2013	92	1	1	46	1	1	1	2	0.008	2	0.006	R	S	3	1	2	2	2
703	2014	14045	1	1	32	2	1	1	4	0.008	4	0.006	R	S	3	2	2	2	2
704	2015	87	1	1	43	2	1	1	4	0.008	4	0.006	R	S	3	2	2	2	2
705	2016	2016193	1	0	19	3	1	1	8	0.008	12	0.006	R	S	3	2	2	2	2
706	2014	22	1	1	21	6	1	1	8	0.008	12	0.006	R	S	3	2	2	2	2
707	2016	2016151	1	1	25	3	1	1	8	0.008	12	0.006	R	S	3	2	2	2	2
708	2014	71	1	1	25	3	1	1	8	0.008	12	0.006	R	S	3	2	2	2	2
709	2014	14104	1	1	20	3	1	1	8	0.008	12	0.006	R	S	3	2	2	2	2
710	2014	14129	1	1	24	3	1	1	8	0.008	12	0.006	R	S	3	2	2	2	2
711	2014	14057	1	1	25	3	1	1	8	0.008	12	0.006	R	S	3	2	2	2	2
712	2015	15217	1	1	25	15	1	1	8	0.008	12	0.006	R	S	3	2	2	2	2
713	2014	14125	1	1	29	2	1	1	8	0.008	12	0.006	R	S	3	2	2	2	2
714	2015	15029	1	1	32	7	1	1	8	0.008	12	0.006	R	S	3	1	2	2	2
715	2014	14096	1	1	33	15	1	1	8	0.008	12	0.006	R	S	3	2	2	2	2
716	2014	14119	1	1	34	3	1	1	8	0.008	12	0.006	R	S	3	2	2	2	2
717	2013	2013091	1	0	23	4	1	1		0.008		0.006		S	3	2	2	2	2
718	2013	2012141	1	0	23	4	1	1		0.008		0.006		S	3	2	2	2	2
719	2013	2012145	1	1	35	4	1	1		0.008		0.006		S	3	2	2	2	2
720	2013	2013069	1	0	38	4	1	1		0.008		0.006		S	3	2	2	2	2
721	2013	2013021	1	0	47	4	1	1		0.008		0.006		S	3	1	2	2	2
722	2016	2015237	1	0	21	3	1	1	0.03	0.015	0.0225	0.015	S	S	3	2	2	2	2
723	2016	2016201	1	0	25	3	1	1	0.03	0.015	0.0225	0.015	S	S	3	2	2	2	2
724	2016	2016102	1	0	30	3	1	1	0.03	0.015	0.0225	0.015	S	S	3	2	2	2	2
725	2015	117	1	1	32	4	1	1	0.03	0.015	0.0225	0.015	S	S	3	2	2	2	2
726	2015	46	1	1	36	3	1	1	0.03	0.015	0.0225	0.015	S	S	3	1	2	2	2
727	2013	89	1	1	37	2	1	1	0.03	0.015	0.0225	0.015	S	S	3	2	2	2	2
728	2016	17	1	1	40	3	1	1	0.03	0.015	0.0225	0.015	S	S	3	2	2	2	2
729	2016	27	1	1	18	3	1	1	0.06	0.015	0.06	0.015	S	S	3	2	2	2	2
730	2015	126	1	1	19	3	1	1	0.06	0.015	0.06	0.015	S	S	3	2	2	2	2
731	2016	59	1	1	20	4	1	1	0.06	0.015	0.06	0.015	S	S	3	2	2	2	2
732	2013	18	1	0	25	7	1	1	0.06	0.015	0.06	0.015	S	S	3	2	2	2	2
733	2015	41	1	1	25	3	1	1	0.06	0.015	0.06	0.015	S	S	3	2	2	2	2
734	2013	89	1	1	25	3	1	1	0.06	0.015	0.06	0.015	S	S	3	2	2	2	2
735	2015	9	1	0	26	4	1	1	0.06	0.015	0.06	0.015	S	S	3	2	2	2	2
736	2016	31	1	1	26	3	1	1	0.06	0.015	0.06	0.015	S	S	3	2	2	2	2
737	2013	61	1	1	26	3	1	1	0.06	0.015	0.06	0.015	S	S	3	2	2	2	2
738	2014	34	1	1	26	4	1	1	0.06	0.015	0.06	0.015	S	S	3	2	2	2	2
739	2014	33	1	0	27	1	1	1	0.06	0.015	0.06	0.015	S	S	3	2	2	2	2
740	2016	24	1	1	27	1	1	1	0.06	0.015	0.06	0.015	S	S	3	1	2	2	2
741	2014	44	1	1	28	3	1	1	0.06	0.015	0.06	0.015	S	S	3	2	2	2	2
742	2014	69	1	1	29	2	1	1	0.06	0.015	0.06	0.015	S	S	3	1	2	2	2
743	2013	37	1	1	31	7	1	1	0.06	0.015	0.06	0.015	S	S	3	2	2	2	2
744	2014	72	1	1	31	4	1	1	0.06	0.015	0.06	0.015	S	S	3	2	2	2	2
745	2014	74	1	1	32	3	1	1	0.06	0.015	0.06	0.015	S	S	3	2	2	2	2
746	2016	29	1	1	32	3	1	1	0.06	0.015	0.06	0.015	S	S	3	2	2	2	2
747	2013	96	1	0	33	3	1	1	0.06	0.015	0.06	0.015	S	S	3	2	2	2	2
748	2014	14	1	1	33	2	1	1	0.06	0.015	0.06	0.015	S	S	3	2	2	2	2
749	2015	127	1	0	34	3	1	1	0.06	0.015	0.06	0.015	S	S	3	2	2	2	2
750	2013	63	1	1	35	2	1	1	0.06	0.015	0.06	0.015	S	S	3	2	2	2	2
751	2016	37	1	1	36	2	1	1	0.06	0.015	0.06	0.015	S	S	3	2	2	2	2
752	2014	38	1	1	38	3	1	1	0.06	0.015	0.06	0.015	S	S	3	2	2	2	2
753	2013	11	1	1	39	3	1	1	0.06	0.015	0.06	0.015	S	S	3	2	2	2	2
754	2014	73	1	1	40	2	1	1	0.06	0.015	0.06	0.015	S	S	3	2	2	2	2
755	2016	34	1	1	46	4	1	1	0.06	0.015	0.06	0.015	S	S	3	2	2	2	2
756	2016	28	1	1	53	3	1	1	0.06	0.015	0.06	0.015	S	S	3	2	2	2	2
757	2016	38	1	1	60	2	1	1	0.06	0.015	0.06	0.015	S	S	3	2	2	2	2
758	2013	90	1	1	61	3	1	1	0.06	0.015	0.06	0.015	S	S	3	2	2	2	2
759	2013	31	1	1	20	2	1	1	0.125	0.015	0.125	0.015	S	S	3	2	2	2	2
760	2016	2016141	1	0	21	3	1	1	0.125	0.015	0.125	0.015	S	S	3	2	2	2	2
761	2013	94	1	1	21	2	1	1	0.125	0.015	0.125	0.015	S	S	3	1	2	2	2
762	2016	21	1	1	21	3	1	1	0.125	0.015	0.125	0.015	S	S	3	2	2	2	2
763	2015	119	1	1	22	3	1	1	0.125	0.015	0.125	0.015	S	S	3	2	2	2	2
764	2014	10	1	1	24	2	1	1	0.125	0.015	0.125	0.015	S	S	3	2	2	2	2
765	2016	71	1	1	25	5	1	1	0.125	0.015	0.125	0.015	S	S	3	2	2	2	2
766	2016	2016125	1	0	26	3	1	1	0.125	0.015	0.125	0.015	S	S	3	2	2	2	2
767	2016	2016016	1	0	27	3	1	1	0.125	0.015	0.125	0.015	S	S	3	2	2	2	2
768	2014	30	1	1	27	2	1	1	0.125	0.015	0.125	0.015	S	S	3	2	2	2	2
769	2016	2016021	1	0	28	3	1	1	0.125	0.015	0.125	0.015	S	S	3	2	2	2	2
770	2014	27	1	1	29	3	1	1	0.125	0.015	0.125	0.015	S	S	3	2	2	2	2
771	2016	107	1	1	30	2	1	1	0.125	0.015	0.125	0.015	S	S	3	2	2	2	2
772	2015	61	1	1	31	5	1	1	0.125	0.015	0.125	0.015	S	S	3	2	2	2	2
773	2016	15	1	1	31	6	1	1	0.125	0.015	0.125	0.015	S	S	3	2	2	2	2
774	2016	24	1	1	35	3	1	1	0.125	0.015	0.125	0.015	S	S	3	2	2	2	2
775	2013	99	1	1	36	3	1	1	0.125	0.015	0.125	0.015	S	S	3	2	2	2	2
776	2014	39	1	1	37	3	1	1	0.125	0.015	0.125	0.015	S	S	3	2	2	2	2
777	2014	94	1	1	38	3	1	1	0.125	0.015	0.125	0.015	S	S	3	1	2	2	2
778	2015	14	1	1	40	3	1	1	0.125	0.015	0.125	0.015	S	S	3	2	2	2	2
779	2015	82	1	1	40	7	1	1	0.125	0.015	0.125	0.015	S	S	3	2	2	2	2
780	2016	25	1	1	40	3	1	1	0.125	0.015	0.125	0.015	S	S	3	2	2	2	2
781	2015	99	1	1	41	2	1	1	0.125	0.015	0.125	0.015	S	S	3	1	2	2	2
782	2015	124	1	1	42	3	1	1	0.125	0.015	0.125	0.015	S	S	3	2	2	2	2
783	2015	37	1	1	42	2	1	1	0.125	0.015	0.125	0.015	S	S	3	2	2	2	2
784	2013	9	1	1	42	2	1	1	0.125	0.015	0.125	0.015	S	S	3	2	2	2	2
785	2015	1	1	1	43	2	1	1	0.125	0.015	0.125	0.015	S	S	3	2	2	2	2
786	2013	2	1	1	47	3	1	1	0.125	0.015	0.125	0.015	S	S	3	1	2	2	2
787	2016	15	1	1	49	4	1	1	0.125	0.015	0.125	0.015	S	S	3	2	2	2	2
788	2014	80	1	1	50	7	1	1	0.125	0.015	0.125	0.015	S	S	3	2	2	2	2
789	2014	68	1	1	51	3	1	1	0.125	0.015	0.125	0.015	S	S	3	1	2	2	2
790	2016	81	1	1	53	3	1	1	0.125	0.015	0.125	0.015	S	S	3	2	2	2	2
791	2016	41	1	0	59	2	1	1	0.125	0.015	0.125	0.015	S	S	3	2	2	2	2
792	2013	24	1	1	67	4	1	1	0.125	0.015	0.125	0.015	S	S	3	2	2	2	2
793	2013	86	1	1	75	5	1	1	0.125	0.015	0.125	0.015	S	S	3	2	2	2	2
794	2016	2015220	1	0	17	3	1	1	0.25	0.015	0.25	0.015	S	S	3	2	2	2	2
795	2014	43	1	1	20	2	1	1	0.25	0.015	0.25	0.015	S	S	3	2	2	2	2
796	2013	80	1	1	22	5	1	1	0.25	0.015	0.25	0.015	S	S	3	2	2	2	2
797	2016	2016104	1	1	23	3	1	1	0.25	0.015	0.25	0.015	S	S	3	2	2	2	2
798	2013	39	1	1	23	2	1	1	0.25	0.015	0.25	0.015	S	S	3	1	2	2	2
799	2013	41	1	1	23	1	1	1	0.25	0.015	0.25	0.015	S	S	3	2	2	2	2
800	2013	22	1	1	24	5	1	1	0.25	0.015	0.25	0.015	S	S	3	2	2	2	2
801	2014	53	1	1	24	2	1	1	0.25	0.015	0.25	0.015	S	S	3	2	2	2	2
802	2016	12	1	1	25	3	1	1	0.25	0.015	0.25	0.015	S	S	3	1	2	2	2
803	2016	92	1	1	25	3	1	1	0.25	0.015	0.25	0.015	S	S	3	2	2	2	2
804	2016	54	1	1	26	4	1	1	0.25	0.015	0.25	0.015	S	S	3	2	2	2	2
805	2016	80	1	1	26	4	1	1	0.25	0.015	0.25	0.015	S	S	3	2	2	2	2
806	2014	9	1	0	27	5	1	1	0.25	0.015	0.25	0.015	S	S	3	1	2	2	2
807	2016	10	1	1	27	2	1	1	0.25	0.015	0.25	0.015	S	S	3	2	2	2	2
808	2016	12	1	1	30	3	1	1	0.25	0.015	0.25	0.015	S	S	3	2	2	2	2
809	2013	13034	1	1	30	1	1	1	0.25	0.015	0.25	0.015	S	S	3	2	2	2	2
810	2015	112	1	1	32	1	1	1	0.25	0.015	0.25	0.015	S	S	3	2	2	2	2
811	2016	95	1	1	32	2	1	1	0.25	0.015	0.25	0.015	S	S	3	2	2	2	2
812	2016	11	1	1	32	5	1	1	0.25	0.015	0.25	0.015	S	S	3	2	2	2	2
813	2013	87	1	1	33	4	1	1	0.25	0.015	0.25	0.015	S	S	3	2	2	2	2
814	2014	65	1	1	33	2	1	1	0.25	0.015	0.25	0.015	S	S	3	2	2	2	2
815	2016	8	1	1	33	3	1	1	0.25	0.015	0.25	0.015	S	S	3	2	2	2	2
816	2013	104	1	1	34	4	1	1	0.25	0.015	0.25	0.015	S	S	3	2	2	2	2
817	2014	28	1	1	36	2	1	1	0.25	0.015	0.25	0.015	S	S	3	2	2	2	2
818	2016	8	1	1	37	5	1	1	0.25	0.015	0.25	0.015	S	S	3	2	2	2	2
819	2013	51	1	1	37	4	1	1	0.25	0.015	0.25	0.015	S	S	3	2	2	2	2
820	2014	15	1	1	37	3	1	1	0.25	0.015	0.25	0.015	S	S	3	2	2	2	2
821	2013	17	1	1	39	4	1	1	0.25	0.015	0.25	0.015	S	S	3	2	2	2	2
822	2016	48	1	0	40	3	1	1	0.25	0.015	0.25	0.015	S	S	3	2	2	2	2
823	2014	6	1	1	40	2	1	1	0.25	0.015	0.25	0.015	S	S	3	2	2	2	2
824	2013	70	1	1	42	2	1	1	0.25	0.015	0.25	0.015	S	S	3	2	2	2	2
825	2016	40	1	1	43	4	1	1	0.25	0.015	0.25	0.015	S	S	3	2	2	2	2
826	2016	85	1	1	43	6	1	1	0.25	0.015	0.25	0.015	S	S	3	2	2	2	2
827	2013	41	1	1	43	4	1	1	0.25	0.015	0.25	0.015	S	S	3	2	2	2	2
828	2013	74	1	1	44	3	1	1	0.25	0.015	0.25	0.015	S	S	3	2	2	2	2
829	2016	33	1	0	45	3	1	1	0.25	0.015	0.25	0.015	S	S	3	2	2	2	2
830	2014	20	1	1	46	4	1	1	0.25	0.015	0.25	0.015	S	S	3	2	2	2	2
831	2016	64	1	1	47	3	1	1	0.25	0.015	0.25	0.015	S	S	3	2	2	2	2
832	2014	11	1	1	49	3	1	1	0.25	0.015	0.25	0.015	S	S	3	2	2	2	2
833	2015	8	1	1	51	2	1	1	0.25	0.015	0.25	0.015	S	S	3	1	2	2	2
834	2016	65	1	1	51	3	1	1	0.25	0.015	0.25	0.015	S	S	3	2	2	2	2
835	2016	95	1	1	52	3	1	1	0.25	0.015	0.25	0.015	S	S	3	2	2	2	2
836	2016	18	1	1	53	3	1	1	0.25	0.015	0.25	0.015	S	S	3	2	2	2	2
837	2013	46	1	1	56	7	1	1	0.25	0.015	0.25	0.015	S	S	3	2	2	2	2
838	2014	37	1	1	61	4	1	1	0.25	0.015	0.25	0.015	S	S	3	2	2	2	2
839	2014	22	1	1	75	3	1	1	0.25	0.015	0.25	0.015	S	S	3	2	2	2	2
840	2016	77	1	1	85	4	1	1	0.25	0.015	0.25	0.015	S	S	3	2	2	2	2
841	2016	71	1	1	21	4	1	1	0.5	0.015	0.5	0.015	S	S	3	2	2	2	2
842	2016	2016211	1	0	22	3	1	1	0.5	0.015	0.5	0.015	S	S	3	2	2	2	2
843	2016	2016218	1	0	23	3	1	1	0.5	0.015	0.5	0.015	S	S	3	2	2	2	2
844	2016	49	1	1	23	1	1	1	0.5	0.015	0.5	0.015	S	S	3	2	2	2	2
845	2016	45	1	1	23	2	1	1	0.5	0.015	0.5	0.015	S	S	3	2	2	2	2
846	2014	23	1	1	25	2	1	1	0.5	0.015	0.5	0.015	S	S	3	2	2	2	2
847	2015	2	1	1	26	1	1	1	0.5	0.015	0.5	0.015	S	S	3	2	2	2	2
848	2016	2015229	1	0	27	3	1	1	0.5	0.015	0.5	0.015	S	S	3	2	2	2	2
849	2016	14	1	1	27	3	1	1	0.5	0.015	0.5	0.015	S	S	3	2	2	2	2
850	2016	50	1	1	28	3	1	1	0.5	0.015	0.5	0.015	S	S	3	2	2	2	2
851	2015	103	1	1	29	3	1	1	0.5	0.015	0.5	0.015	S	S	3	2	2	2	2
852	2016	2016166	1	1	30	3	1	1	0.5	0.015	0.5	0.015	S	S	3	2	2	2	2
853	2013	9	1	1	31	3	1	1	0.5	0.015	0.5	0.015	S	S	3	2	2	2	2
854	2016	70	1	1	31	3	1	1	0.5	0.015	0.5	0.015	S	S	3	2	2	2	2
855	2016	23	1	1	35	1	1	1	0.5	0.015	0.5	0.015	S	S	3	2	2	2	2
856	2014	47	1	1	37	3	1	1	0.5	0.015	0.5	0.015	S	S	3	2	2	2	2
857	2016	13	1	1	37	3	1	1	0.5	0.015	0.5	0.015	S	S	3	2	2	2	2
858	2016	66	1	1	39	3	1	1	0.5	0.015	0.5	0.015	S	S	3	2	2	2	2
859	2016	98	1	1	40	6	1	1	0.5	0.015	0.5	0.015	S	S	3	2	2	2	2
860	2013	93	1	1	44	2	1	1	0.5	0.015	0.5	0.015	S	S	3	1	2	2	2
861	2013	10	1	1	49	5	1	1	0.5	0.015	0.5	0.015	S	S	3	2	2	2	2
862	2013	13007	1	1	58	3	1	1	0.5	0.015	0.5	0.015	S	S	3	2	2	2	2
863	2016	22	1	1	59	3	1	1	0.5	0.015	0.5	0.015	S	S	3	2	2	2	2
864	2016	49	1	1	62	3	1	1	0.5	0.015	0.5	0.015	S	S	3	2	2	2	2
865	2016	63	1	1	18	3	1	1	1	0.015	1	0.015	R	S	3	2	2	2	2
866	2013	13020	1	1	23	3	1	1	1	0.015	1	0.015	R	S	3	2	2	2	2
867	2013	16	1	1	24	3	1	1	1	0.015	1	0.015	R	S	3	1	2	2	2
868	2013	13017	1	1	24	4	1	1	1	0.015	1	0.015	R	S	3	2	2	2	2
869	2015	71	1	1	30	2	1	1	1	0.015	1	0.015	R	S	3	2	2	2	2
870	2016	4	1	1	32	2	1	1	1	0.015	1	0.015	R	S	3	2	2	2	2
871	2013	12	1	1	33	2	1	1	1	0.015	1	0.015	R	S	3	1	2	2	2
872	2015	86	1	1	33	3	1	1	1	0.015	1	0.015	R	S	3	2	2	2	2
873	2014	76	1	1	37	2	1	1	1	0.015	1	0.015	R	S	3	1	2	2	2
874	2015	80	1	1	25	4	1	1	2	0.015	2	0.015	R	S	3	2	2	2	2
875	2016	75	1	1	26	4	1	1	2	0.015	2	0.015	R	S	3	2	2	2	2
876	2013	26	1	1	27	7	1	1	2	0.015	2	0.015	R	S	3	2	2	2	2
877	2013	105	1	1	28	4	1	1	2	0.015	2	0.015	R	S	3	2	2	2	2
878	2016	41	1	1	34	3	1	1	2	0.015	2	0.015	R	S	3	2	2	2	2
879	2016	70	1	1	35	1	1	1	2	0.015	2	0.015	R	S	3	2	2	2	2
880	2013	26	1	1	39	6	1	1	2	0.015	2	0.015	R	S	3	2	2	2	2
881	2016	3	1	1	40	3	1	1	2	0.015	2	0.015	R	S	3	1	2	2	2
882	2015	3	1	1	42	4	1	1	2	0.015	2	0.015	R	S	3	2	2	2	2
883	2015	97	1	1	22	2	1	1	8	0.015	12	0.015	R	S	3	2	2	2	2
884	2013	52	1	1	23	3	1	1	8	0.015	12	0.015	R	S	3	2	2	2	2
885	2014	111	1	1	25	5	1	1	8	0.015	12	0.015	R	S	3	2	2	2	2
886	2014	52	1	1	27	3	1	1	8	0.015	12	0.015	R	S	3	2	2	2	2
887	2014	55	1	1	28	2	1	1	8	0.015	12	0.015	R	S	3	2	2	2	2
888	2013	42	1	1	32	2	1	1	8	0.015	12	0.015	R	S	3	2	2	2	2
889	2013	50	1	1	33	3	1	1	8	0.015	12	0.015	R	S	3	2	2	2	2
890	2013	51	1	1	36	2	1	1	8	0.015	12	0.015	R	S	3	2	2	2	2
891	2014	45	1	1	50	7	1	1	8	0.015	12	0.015	R	S	3	2	2	2	2
892	2014	2014023	1	0	25		1	1	0.03	0.015	0.0225	0.015	S	S	3	2	2	2	2
893	2015	2015155	1	0	26	3	1	1	0.03	0.015	0.0225	0.015	S	S	3	2	2	2	2
894	2015	2015022	1	0	29	3	1	1	0.03	0.015	0.0225	0.015	S	S	3	2	2	2	2
895	2015	2015049	1	0	33	5	1	1	0.03	0.015	0.0225	0.015	S	S	3	2	2	2	2
896	2013	13062	1	1	27	2	1	1	0.06	0.015	0.06	0.015	S	S	3	2	2	2	2
897	2014	14183	1	1	35	6	1	1	0.06	0.015	0.06	0.015	S	S	3	2	2	2	2
898	2014	2014016	1	1	37		1	1	0.06	0.015	0.06	0.015	S	S	3	2	2	2	2
899	2013	13065	1	1	42	2	1	1	0.06	0.015	0.06	0.015	S	S	3	2	2	2	2
900	2013	13049	1	1	45	2	1	1	0.06	0.015	0.06	0.015	S	S	3	1	2	2	2
901	2013	13104	1	1	22	3	1	1	0.125	0.015	0.125	0.015	S	S	3	1	2	2	2
902	2014	2014028	1	0	24		1	1	0.125	0.015	0.125	0.015	S	S	3	2	2	2	2
903	2013	13046	1	1	25	2	1	1	0.125	0.015	0.125	0.015	S	S	3	2	2	2	2
904	2013	13068	1	1	25	5	1	1	0.125	0.015	0.125	0.015	S	S	3	2	2	2	2
905	2014	2014155	1	1	28		1	1	0.125	0.015	0.125	0.015	S	S	3	2	2	2	2
906	2014	2014030	1	0	36		1	1	0.125	0.015	0.125	0.015	S	S	3	2	2	2	2
907	2013	13050	1	1	42	2	1	1	0.125	0.015	0.125	0.015	S	S	3	2	2	2	2
908	2014	14053	1	1	42	1	1	1	0.125	0.015	0.125	0.015	S	S	3	2	2	2	2
909	2016	16103	1	1	51	6	1	1	0.125	0.015	0.125	0.015	S	S	3	1	2	2	2
910	2014	14176	1	1	73	7	1	1	0.125	0.015	0.125	0.015	S	S	3	2	2	2	2
911	2014	14200	1	1	18	7	1	1	0.25	0.015	0.25	0.015	S	S	3	2	2	2	2
912	2015	2015147	1	0	21	3	1	1	0.25	0.015	0.25	0.015	S	S	3	2	2	2	2
913	2013	13087	1	1	22	3	1	1	0.25	0.015	0.25	0.015	S	S	3	2	2	2	2
914	2014	2014069	1	0	23		1	1	0.25	0.015	0.25	0.015	S	S	3	2	2	2	2
915	2014	14074	1	1	24	2	1	1	0.25	0.015	0.25	0.015	S	S	3	2	2	2	2
916	2014	14070	1	1	25	2	1	1	0.25	0.015	0.25	0.015	S	S	3	2	2	2	2
917	2015	2015177	1	0	27	3	1	1	0.25	0.015	0.25	0.015	S	S	3	2	2	2	2
918	2013	13041	1	1	27	3	1	1	0.25	0.015	0.25	0.015	S	S	3	2	2	2	2
919	2014	14143	1	1	27	3	1	1	0.25	0.015	0.25	0.015	S	S	3	2	2	2	2
920	2014	14102	1	1	28	3	1	1	0.25	0.015	0.25	0.015	S	S	3	2	2	2	2
921	2014	14203	1	1	28	3	1	1	0.25	0.015	0.25	0.015	S	S	3	2	2	2	2
922	2014	14082	1	1	29	5	1	1	0.25	0.015	0.25	0.015	S	S	3	2	2	2	2
923	2015	2015040	1	0	32	3	1	1	0.25	0.015	0.25	0.015	S	S	3	2	2	2	2
924	2014	2014024	1	0	36		1	1	0.25	0.015	0.25	0.015	S	S	3	2	2	2	2
925	2013	13042	1	1	38	3	0	1	0.25	0.015	0.25	0.015	S	S	3	2	2	2	2
926	2014	14041	1	1	40	7	1	1	0.25	0.015	0.25	0.015	S	S	3	2	2	2	2
927	2016	16032	1	1	41	4	1	1	0.25	0.015	0.25	0.015	S	S	3	2	2	2	2
928	2014	14071	1	1	54	5	1	1	0.25	0.015	0.25	0.015	S	S	3	2	2	2	2
929	2013	13090	1	1	20	2	1	1	0.5	0.015	0.5	0.015	S	S	3	2	2	2	2
930	2015	2015035	1	0	23	3	1	1	0.5	0.015	0.5	0.015	S	S	3	2	2	2	2
931	2013	13103	1	1	29	2	0	1	0.5	0.015	0.5	0.015	S	S	3	2	2	2	2
932	2014	14109	1	1	31	3	1	1	0.5	0.015	0.5	0.015	S	S	3	2	2	2	2
933	2014	14101	1	1	34	3	1	1	0.5	0.015	0.5	0.015	S	S	3	2	2	2	2
934	2013	13115	1	1	49	3	1	1	0.5	0.015	0.5	0.015	S	S	3	2	2	2	2
935	2014	14052	1	1	32	3	1	1	1	0.015	1	0.015	R	S	3	2	2	2	2
936	2014	14108	1	1	33	4	1	1	1	0.015	1	0.015	R	S	3	2	2	2	2
937	2014	14008	1	1	24	10	1	1	8	0.015	12	0.015	R	S	3	2	2	2	2
938	2013	13129	1	1	25	2		1	8	0.015	12	0.015	R	S	3	2	2	2	2
939	2014	14099	1	1	26	3	1	1	8	0.015	12	0.015	R	S	3	2	2	2	2
940	2014	14106	1	1	26	3	1	1	8	0.015	12	0.015	R	S	3	2	2	2	2
941	2014	14105	1	1	30	10	1	1	8	0.015	12	0.015	R	S	3	2	2	2	2
942	2013	13069	1	1	33	1	0	1	8	0.015	12	0.015	R	S	3	2	2	2	2
943	2014	14012	1	1	43	30	1	1	8	0.015	12	0.015	R	S	3	2	2	2	2
944	2013	2013085	1	0	24	4	1	1		0.015		0.015		S	3	2	2	2	2
945	2013	2013075	1	1	24	3	1	1		0.015		0.015		S	3	2	2	2	2
946	2013	2013082	1	0	27	4	1	1		0.015		0.015		S	3	2	2	2	2
947	2013	2013020	1	0	27	4	1	1		0.015		0.015		S	3	2	2	2	2
948	2013	2013057	1	0	30	4	1	1		0.015		0.015		S	3	2	2	2	2
949	2015	2015015	1	0	17	3	1	1	0.03	0.03	0.0225	0.03	S	S	3	2	2	2	2
950	2014	2014163	1	1	25		1	1	0.03	0.03	0.0225	0.03	S	S	3	2	2	2	2
951	2015	2015058	1	0	28	3	1	1	0.03	0.03	0.0225	0.03	S	S	3	2	2	2	2
952	2015	2015195	1	0	28	3	1	1	0.03	0.03	0.0225	0.03	S	S	3	2	2	2	2
953	2015	2015043	1	0	31	3	1	1	0.03	0.03	0.0225	0.03	S	S	3	2	2	2	2
954	2015	2015152	1	0	31	3	1	1	0.03	0.03	0.0225	0.03	S	S	3	2	2	2	2
955	2015	2015052	1	0	36	3	1	1	0.03	0.03	0.0225	0.03	S	S	3	2	2	2	2
956	2014	2014142	1	1	40		1	1	0.03	0.03	0.0225	0.03	S	S	3	2	2	2	2
957	2014	67	1	1	16	3	1	1	0.06	0.03	0.06	0.03	S	S	3	2	2	2	2
958	2014	2014094	1	0	20		1	1	0.06	0.03	0.06	0.03	S	S	3	2	2	2	2
959	2014	14144	1	1	24	1	1	1	0.06	0.03	0.06	0.03	S	S	3	2	2	2	2
960	2014	2013109	1	0	28		1	1	0.06	0.03	0.06	0.03	S	S	3	2	2	2	2
961	2014	112	1	1	28	5	1	1	0.06	0.03	0.06	0.03	S	S	3	2	2	2	2
962	2014	14141	1	1	30	2	1	1	0.06	0.03	0.06	0.03	S	S	3	2	2	2	2
963	2014	14175	1	1	33	2	1	1	0.06	0.03	0.06	0.03	S	S	3	2	2	2	2
964	2014	14149	1	1	34	4	1	1	0.06	0.03	0.06	0.03	S	S	3	2	2	2	2
965	2016	4	1	1	36	3	1	1	0.06	0.03	0.06	0.03	S	S	3	2	2	2	2
966	2013	13161	1	1	50	5	1	1	0.06	0.03	0.06	0.03	S	S	3	2	2	2	2
967	2014	14027	1	1	52	3	1	1	0.06	0.03	0.06	0.03	S	S	3	2	2	2	2
968	2014	14146	1	1	52	3	1	1	0.06	0.03	0.06	0.03	S	S	3	2	2	2	2
969	2015	104	1	1	56	2	1	1	0.06	0.03	0.06	0.03	S	S	3	1	2	2	2
970	2014	62	1	1	62	2	1	1	0.06	0.03	0.06	0.03	S	S	3	2	2	2	2
971	2015	70	1	0	15	3	1	1	0.125	0.03	0.125	0.03	S	S	3	2	2	2	2
972	2014	14139	1	1	21	2	1	1	0.125	0.03	0.125	0.03	S	S	3	2	2	2	2
973	2015	70	1	1	21	1	1	1	0.125	0.03	0.125	0.03	S	S	3	2	2	2	2
974	2014	14188	1	1	22	2	1	1	0.125	0.03	0.125	0.03	S	S	3	2	2	2	2
975	2013	45	1	1	22	2	1	1	0.125	0.03	0.125	0.03	S	S	3	2	2	2	2
976	2016	2016214	1	0	23	3	1	1	0.125	0.03	0.125	0.03	S	S	3	2	2	2	2
977	2014	14115	1	1	23	20	1	1	0.125	0.03	0.125	0.03	S	S	3	2	2	2	2
978	2014	105	1	1	23	1	1	1	0.125	0.03	0.125	0.03	S	S	3	2	2	2	2
979	2014	33	1	1	23	2	1	1	0.125	0.03	0.125	0.03	S	S	3	2	2	2	2
980	2014	2014077	1	0	24		1	1	0.125	0.03	0.125	0.03	S	S	3	2	2	2	2
981	2016	2015232	1	0	24	3	1	1	0.125	0.03	0.125	0.03	S	S	3	2	2	2	2
982	2016	2016090	1	0	24	3	1	1	0.125	0.03	0.125	0.03	S	S	3	2	2	2	2
983	2013	13045	1	1	24	3	1	1	0.125	0.03	0.125	0.03	S	S	3	2	2	2	2
984	2014	14120	1	1	24	3	1	1	0.125	0.03	0.125	0.03	S	S	3	2	2	2	2
985	2014	39	1	1	24	2	1	1	0.125	0.03	0.125	0.03	S	S	3	2	2	2	2
986	2013	27	1	1	24	2	1	1	0.125	0.03	0.125	0.03	S	S	3	2	2	2	2
987	2016	2016069	1	1	25	3	1	1	0.125	0.03	0.125	0.03	S	S	3	2	2	2	2
988	2013	57	1	1	25	3	1	1	0.125	0.03	0.125	0.03	S	S	3	2	2	2	2
989	2013	83	1	1	25	5	1	1	0.125	0.03	0.125	0.03	S	S	3	2	2	2	2
990	2016	2016116	1	0	26	3	1	1	0.125	0.03	0.125	0.03	S	S	3	2	2	2	2
991	2016	2	1	1	26	1	1	1	0.125	0.03	0.125	0.03	S	S	3	2	2	2	2
992	2013	81	1	1	28	5	1	1	0.125	0.03	0.125	0.03	S	S	3	2	2	2	2
993	2014	57	1	1	31	2	1	1	0.125	0.03	0.125	0.03	S	S	3	2	2	2	2
994	2013	75	1	1	32	1	1	1	0.125	0.03	0.125	0.03	S	S	3	2	2	2	2
995	2013	20	1	1	33	3	1	1	0.125	0.03	0.125	0.03	S	S	3	2	2	2	2
996	2014	4	1	1	33	2	1	1	0.125	0.03	0.125	0.03	S	S	3	2	2	2	2
997	2014	14182	1	1	34	3	1	1	0.125	0.03	0.125	0.03	S	S	3	2	2	2	2
998	2014	32	1	1	36	3	1	1	0.125	0.03	0.125	0.03	S	S	3	2	2	2	2
999	2013	95	1	1	42	2	1	1	0.125	0.03	0.125	0.03	S	S	3	1	2	2	2
1000	2016	46	1	1	42	3	1	1	0.125	0.03	0.125	0.03	S	S	3	2	2	2	2
1001	2016	1	1	1	43	2	1	1	0.125	0.03	0.125	0.03	S	S	3	2	2	2	2
1002	2014	67	1	1	49	2	1	1	0.125	0.03	0.125	0.03	S	S	3	2	2	2	2
1003	2015	76	1	1	51	2	1	1	0.125	0.03	0.125	0.03	S	S	3	2	2	2	2
1004	2016	60	1	1	51	3	1	1	0.125	0.03	0.125	0.03	S	S	3	2	2	2	2
1005	2016	88	1	1	52	2	1	1	0.125	0.03	0.125	0.03	S	S	3	2	2	2	2
1006	2014	83	1	1	55	4	1	1	0.125	0.03	0.125	0.03	S	S	3	2	2	2	2
1007	2014	24	1	1	18	3	1	1	0.25	0.03	0.25	0.03	S	S	3	2	2	2	2
1008	2013	13142	1	1	20	5		1	0.25	0.03	0.25	0.03	S	S	3	2	2	2	2
1009	2013	7	1	0	20	2	1	1	0.25	0.03	0.25	0.03	S	S	3	2	2	2	2
1010	2014	2013103	1	0	21		1	1	0.25	0.03	0.25	0.03	S	S	3	2	2	2	2
1011	2013	13140	1	1	21	3		1	0.25	0.03	0.25	0.03	S	S	3	2	2	2	2
1012	2016	16049	1	1	21		1	1	0.25	0.03	0.25	0.03	S	S	3	1	2	2	2
1013	2016	16051	1	1	21		1	1	0.25	0.03	0.25	0.03	S	S	3	1	2	2	2
1014	2013	40	1	1	21	2	1	1	0.25	0.03	0.25	0.03	S	S	3	2	2	2	2
1015	2014	2014127	1	0	22		1	1	0.25	0.03	0.25	0.03	S	S	3	2	2	2	2
1016	2016	2016178	1	0	22	3	1	1	0.25	0.03	0.25	0.03	S	S	3	2	2	2	2
1017	2013	13052	1	1	22	2	1	1	0.25	0.03	0.25	0.03	S	S	3	2	2	2	2
1018	2016	14	1	1	22	3	1	1	0.25	0.03	0.25	0.03	S	S	3	2	2	2	2
1019	2016	2016184	1	0	23	3	1	1	0.25	0.03	0.25	0.03	S	S	3	2	2	2	2
1020	2013	13039	1	1	23	1	1	1	0.25	0.03	0.25	0.03	S	S	3	1	2	2	2
1021	2016	16126	1	1	23	7	1	1	0.25	0.03	0.25	0.03	S	S	3	1	2	2	2
1022	2014	18	1	1	23	2	1	1	0.25	0.03	0.25	0.03	S	S	3	2	2	2	2
1023	2016	2016026	1	0	24	3	1	1	0.25	0.03	0.25	0.03	S	S	3	2	2	2	2
1024	2016	2016212	1	0	24	3	1	1	0.25	0.03	0.25	0.03	S	S	3	2	2	2	2
1025	2013	13099	1	1	24	2	1	1	0.25	0.03	0.25	0.03	S	S	3	2	2	2	2
1026	2014	14036	1	1	24	3	1	1	0.25	0.03	0.25	0.03	S	S	3	2	2	2	2
1027	2016	16036	1	1	24	3	1	1	0.25	0.03	0.25	0.03	S	S	3		2	2	2
1028	2015	2015009	1	0	25	3	1	1	0.25	0.03	0.25	0.03	S	S	3	2	2	2	2
1029	2015	2015213	1	0	25	3	1	1	0.25	0.03	0.25	0.03	S	S	3	2	2	2	2
1030	2015	107	1	0	25	2	1	1	0.25	0.03	0.25	0.03	S	S	3	2	2	2	2
1031	2013	13015	1	1	25	2	1	1	0.25	0.03	0.25	0.03	S	S	3	2	2	2	2
1032	2013	13085	1	1	25	3	1	1	0.25	0.03	0.25	0.03	S	S	3	2	2	2	2
1033	2016	8	1	1	25	5	1	1	0.25	0.03	0.25	0.03	S	S	3	2	2	2	2
1034	2013	96	1	1	25	2	1	1	0.25	0.03	0.25	0.03	S	S	3	2	2	2	2
1035	2016	58	1	1	25	3	1	1	0.25	0.03	0.25	0.03	S	S	3	2	2	2	2
1036	2016	2016215	1	0	26	3	1	1	0.25	0.03	0.25	0.03	S	S	3	2	2	2	2
1037	2013	13070	1	1	26	3	1	1	0.25	0.03	0.25	0.03	S	S	3	2	2	2	2
1038	2014	14046	1	1	26	1	1	1	0.25	0.03	0.25	0.03	S	S	3	2	2	2	2
1039	2014	2014029	1	0	27		1	1	0.25	0.03	0.25	0.03	S	S	3	2	2	2	2
1040	2014	2014135	1	0	27		1	1	0.25	0.03	0.25	0.03	S	S	3	2	2	2	2
1041	2014	31	1	1	27	2	1	1	0.25	0.03	0.25	0.03	S	S	3	2	2	2	2
1042	2015	25	1	1	27	4	1	1	0.25	0.03	0.25	0.03	S	S	3	2	2	2	2
1043	2016	2016052	1	0	28	3	1	1	0.25	0.03	0.25	0.03	S	S	3	2	2	2	2
1044	2014	14025	1	1	28	3	1	1	0.25	0.03	0.25	0.03	S	S	3	2	2	2	2
1045	2014	14032	1	1	28	5	1	1	0.25	0.03	0.25	0.03	S	S	3	2	2	2	2
1046	2013	85	1	1	28	5	1	1	0.25	0.03	0.25	0.03	S	S	3	2	2	2	2
1047	2014	2014131	1	0	29		1	1	0.25	0.03	0.25	0.03	S	S	3	2	2	2	2
1048	2013	13078	1	1	29	3	1	1	0.25	0.03	0.25	0.03	S	S	3	2	2	2	2
1049	2014	14085	1	1	29	2	1	1	0.25	0.03	0.25	0.03	S	S	3	2	2	2	2
1050	2016	53	1	1	29	3	1	1	0.25	0.03	0.25	0.03	S	S	3	2	2	2	2
1051	2016	72	1	1	29	3	1	1	0.25	0.03	0.25	0.03	S	S	3	2	2	2	2
1052	2014	14080	1	1	30	3	1	1	0.25	0.03	0.25	0.03	S	S	3	2	2	2	2
1053	2013	97	1	1	30	2	1	1	0.25	0.03	0.25	0.03	S	S	3	2	2	2	2
1054	2016	15	1	1	30	3	1	1	0.25	0.03	0.25	0.03	S	S	3	2	2	2	2
1055	2014	79	1	1	30	4	1	1	0.25	0.03	0.25	0.03	S	S	3	1	2	2	2
1056	2016	69	1	1	30	3	1	1	0.25	0.03	0.25	0.03	S	S	3	2	2	2	2
1057	2013	100	1	1	32	5	1	1	0.25	0.03	0.25	0.03	S	S	3	2	2	2	2
1058	2013	46	1	1	33	1	1	1	0.25	0.03	0.25	0.03	S	S	3	1	2	2	2
1059	2013	37	1	1	33	4	1	1	0.25	0.03	0.25	0.03	S	S	3	2	2	2	2
1060	2013	13109	1	1	34	1	1	1	0.25	0.03	0.25	0.03	S	S	3	2	2	2	2
1061	2014	11	1	1	34	2	1	1	0.25	0.03	0.25	0.03	S	S	3	2	2	2	2
1062	2013	79	1	1	34	5	1	1	0.25	0.03	0.25	0.03	S	S	3	1	2	2	2
1063	2015	129	1	1	35	5	1	1	0.25	0.03	0.25	0.03	S	S	3	2	2	2	2
1064	2013	13043	1	1	35	2	1	1	0.25	0.03	0.25	0.03	S	S	3	2	2	2	2
1065	2013	13055	1	1	35	3	1	1	0.25	0.03	0.25	0.03	S	S	3	2	2	2	2
1066	2013	93	1	1	35	1	1	1	0.25	0.03	0.25	0.03	S	S	3	2	2	2	2
1067	2016	16017	1	1	36		1	1	0.25	0.03	0.25	0.03	S	S	3	1	2	2	2
1068	2016	6	1	1	36	5	1	1	0.25	0.03	0.25	0.03	S	S	3	2	2	2	2
1069	2013	4	1	1	36	2	1	1	0.25	0.03	0.25	0.03	S	S	3	1	2	2	2
1070	2014	16	1	1	38	3	1	1	0.25	0.03	0.25	0.03	S	S	3	2	2	2	2
1071	2013	95	1	1	38	4	1	1	0.25	0.03	0.25	0.03	S	S	3	2	2	2	2
1072	2016	77	1	1	38	2	1	1	0.25	0.03	0.25	0.03	S	S	3	2	2	2	2
1073	2016	32	1	1	39	3	1	1	0.25	0.03	0.25	0.03	S	S	3	2	2	2	2
1074	2013	90	1	1	39	1	1	1	0.25	0.03	0.25	0.03	S	S	3	1	2	2	2
1075	2014	106	1	1	39	5	1	1	0.25	0.03	0.25	0.03	S	S	3	1	2	2	2
1076	2015	98	1	1	42	2	1	1	0.25	0.03	0.25	0.03	S	S	3	2	2	2	2
1077	2013	86	1	1	42	2	1	1	0.25	0.03	0.25	0.03	S	S	3	2	2	2	2
1078	2013	13056	1	1	43	1	1	1	0.25	0.03	0.25	0.03	S	S	3	2	2	2	2
1079	2014	63	1	1	43	3	1	1	0.25	0.03	0.25	0.03	S	S	3	2	2	2	2
1080	2014	97	1	1	43	1	1	1	0.25	0.03	0.25	0.03	S	S	3	2	2	2	2
1081	2016	45	1	1	43	4	1	1	0.25	0.03	0.25	0.03	S	S	3	2	2	2	2
1082	2015	5	1	1	46	7	1	1	0.25	0.03	0.25	0.03	S	S	3	2	2	2	2
1083	2016	5	1	1	46	7	1	1	0.25	0.03	0.25	0.03	S	S	3	2	2	2	2
1084	2014	19	1	1	49	2	1	1	0.25	0.03	0.25	0.03	S	S	3	2	2	2	2
1085	2014	29	1	1	50	3	1	1	0.25	0.03	0.25	0.03	S	S	3	2	2	2	2
1086	2013	3	1	1	50	4	1	1	0.25	0.03	0.25	0.03	S	S	3	2	2	2	2
1087	2016	47	1	1	51	2	1	1	0.25	0.03	0.25	0.03	S	S	3	2	2	2	2
1088	2016	17	1	1	53	3	1	1	0.25	0.03	0.25	0.03	S	S	3	1	2	2	2
1089	2013	13163	1	1	54	2	1	1	0.25	0.03	0.25	0.03	S	S	3	2	2	2	2
1090	2013	88	1	1	55	2	1	1	0.25	0.03	0.25	0.03	S	S	3	2	2	2	2
1091	2014	30	1	1	58	3	1	1	0.25	0.03	0.25	0.03	S	S	3	2	2	2	2
1092	2016	6	1	1	58	3	1	1	0.25	0.03	0.25	0.03	S	S	3	2	2	2	2
1093	2014	101	1	1	60	3	1	1	0.25	0.03	0.25	0.03	S	S	3	1	2	2	2
1094	2013	26	1	1	61	5	1	1	0.25	0.03	0.25	0.03	S	S	3	2	2	2	2
1095	2016	33	1	1	76	3	1	1	0.25	0.03	0.25	0.03	S	S	3	2	2	2	2
1096	2016	20	1	1	16	5	1	1	0.5	0.03	0.5	0.03	S	S	3	2	2	2	2
1097	2013	13006	1	1	21	2	1	1	0.5	0.03	0.5	0.03	S	S	3	2	2	2	2
1098	2013	13097	1	1	21	1	1	1	0.5	0.03	0.5	0.03	S	S	3	2	2	2	2
1099	2016	64	1	1	21	1	1	1	0.5	0.03	0.5	0.03	S	S	3	2	2	2	2
1100	2016	66	1	1	21	2	1	1	0.5	0.03	0.5	0.03	S	S	3	2	2	2	2
1101	2016	59	1	1	21	7	1	1	0.5	0.03	0.5	0.03	S	S	3	2	2	2	2
1102	2014	41	1	1	22	3	1	1	0.5	0.03	0.5	0.03	S	S	3	2	2	2	2
1103	2016	2016179	1	0	23	3	1	1	0.5	0.03	0.5	0.03	S	S	3	2	2	2	2
1104	2016	2016094	1	1	23	3	1	1	0.5	0.03	0.5	0.03	S	S	3	2	2	2	2
1105	2015	116	1	1	23	2	1	1	0.5	0.03	0.5	0.03	S	S	3	2	2	2	2
1106	2013	13119	1	1	23	2	1	1	0.5	0.03	0.5	0.03	S	S	3	2	2	2	2
1107	2015	117	1	1	23	1	1	1	0.5	0.03	0.5	0.03	S	S	3	2	2	2	2
1108	2016	76	1	1	23	2	1	1	0.5	0.03	0.5	0.03	S	S	3	2	2	2	2
1109	2016	2	1	1	23	3	1	1	0.5	0.03	0.5	0.03	S	S	3	2	2	2	2
1110	2015	2015108	1	0	24	3	1	1	0.5	0.03	0.5	0.03	S	S	3	2	2	2	2
1111	2014	14128	1	1	24	2	1	1	0.5	0.03	0.5	0.03	S	S	3	2	2	2	2
1112	2013	13009	1	1	25	2	1	1	0.5	0.03	0.5	0.03	S	S	3	2	2	2	2
1113	2013	13073	1	1	25	2	1	1	0.5	0.03	0.5	0.03	S	S	3	2	2	2	2
1114	2013	13105	1	1	25	1	1	1	0.5	0.03	0.5	0.03	S	S	3	2	2	2	2
1115	2014	14063	1	1	25	2	1	1	0.5	0.03	0.5	0.03	S	S	3	2	2	2	2
1116	2016	62	1	1	25	4	1	1	0.5	0.03	0.5	0.03	S	S	3	2	2	2	2
1117	2016	16028	1	1	26	9	1	1	0.5	0.03	0.5	0.03	S	S	3	1	2	2	2
1118	2013	56	1	1	26	3	1	1	0.5	0.03	0.5	0.03	S	S	3	2	2	2	2
1119	2013	36	1	1	26	4	1	1	0.5	0.03	0.5	0.03	S	S	3	2	2	2	2
1120	2014	89	1	1	26	3	1	1	0.5	0.03	0.5	0.03	S	S	3	1	2	2	2
1121	2016	26	1	1	26	2	1	1	0.5	0.03	0.5	0.03	S	S	3	2	2	2	2
1122	2013	13106	1	1	27	1	0	1	0.5	0.03	0.5	0.03	S	S	3	2	2	2	2
1123	2013	63	1	1	27	2	1	1	0.5	0.03	0.5	0.03	S	S	3	2	2	2	2
1124	2014	100	1	1	27	3	1	1	0.5	0.03	0.5	0.03	S	S	3	2	2	2	2
1125	2016	89	1	1	27	5	1	1	0.5	0.03	0.5	0.03	S	S	3	2	2	2	2
1126	2014	113	1	1	28	3	1	1	0.5	0.03	0.5	0.03	S	S	3	2	2	2	2
1127	2016	51	1	1	28	4	1	1	0.5	0.03	0.5	0.03	S	S	3	2	2	2	2
1128	2014	2014017	1	1	29		1	1	0.5	0.03	0.5	0.03	S	S	3	2	2	2	2
1129	2013	13011	1	1	29	3	1	1	0.5	0.03	0.5	0.03	S	S	3	2	2	2	2
1130	2013	112	1	1	29	4	1	1	0.5	0.03	0.5	0.03	S	S	3	2	2	2	2
1131	2014	113	1	1	29	3	1	1	0.5	0.03	0.5	0.03	S	S	3	2	2	2	2
1132	2014	36	1	1	29	4	1	1	0.5	0.03	0.5	0.03	S	S	3	2	2	2	2
1133	2013	67	1	1	29	2	1	1	0.5	0.03	0.5	0.03	S	S	3	2	2	2	2
1134	2013	13031	1	1	30	2	1	1	0.5	0.03	0.5	0.03	S	S	3	2	2	2	2
1135	2013	13141	1	1	30	1		1	0.5	0.03	0.5	0.03	S	S	3	2	2	2	2
1136	2016	51	1	1	30	3	1	1	0.5	0.03	0.5	0.03	S	S	3	2	2	2	2
1137	2016	94	1	1	30	6	1	1	0.5	0.03	0.5	0.03	S	S	3	2	2	2	2
1138	2014	71	1	1	31	4	1	1	0.5	0.03	0.5	0.03	S	S	3	2	2	2	2
1139	2014	35	1	1	31	4	1	1	0.5	0.03	0.5	0.03	S	S	3	2	2	2	2
1140	2015	59	1	1	31	4	1	1	0.5	0.03	0.5	0.03	S	S	3	2	2	2	2
1141	2014	87	1	1	31	3	1	1	0.5	0.03	0.5	0.03	S	S	3	1	2	2	2
1142	2014	122	1	1	31	5	1	1	0.5	0.03	0.5	0.03	S	S	3	2	2	2	2
1143	2013	13122	1	1	32	2	1	1	0.5	0.03	0.5	0.03	S	S	3	2	2	2	2
1144	2013	109	1	1	32	3	1	1	0.5	0.03	0.5	0.03	S	S	3	2	2	2	2
1145	2014	108	1	1	32	1	1	1	0.5	0.03	0.5	0.03	S	S	3	2	2	2	2
1146	2015	84	1	1	32	1	1	1	0.5	0.03	0.5	0.03	S	S	3	2	2	2	2
1147	2016	72	1	1	32	2	1	1	0.5	0.03	0.5	0.03	S	S	3	2	2	2	2
1148	2016	83	1	1	32	3	1	1	0.5	0.03	0.5	0.03	S	S	3	2	2	2	2
1149	2016	16056	1	1	33	3	1	1	0.5	0.03	0.5	0.03	S	S	3	1	2	2	2
1150	2013	57	1	1	33	1	1	1	0.5	0.03	0.5	0.03	S	S	3	2	2	2	2
1151	2016	52	1	1	33	3	1	1	0.5	0.03	0.5	0.03	S	S	3	2	2	2	2
1152	2013	58	1	1	34	6	1	1	0.5	0.03	0.5	0.03	S	S	3	2	2	2	2
1153	2016	46	1	1	34	2	1	1	0.5	0.03	0.5	0.03	S	S	3	2	2	2	2
1154	2016	9	1	1	34	6	1	1	0.5	0.03	0.5	0.03	S	S	3	2	2	2	2
1155	2016	41	1	1	35	3	1	1	0.5	0.03	0.5	0.03	S	S	3	2	2	2	2
1156	2013	85	1	1	36	3	1	1	0.5	0.03	0.5	0.03	S	S	3	2	2	2	2
1157	2014	17	1	1	36	2	1	1	0.5	0.03	0.5	0.03	S	S	3	2	2	2	2
1158	2014	2014139	1	0	37		1	1	0.5	0.03	0.5	0.03	S	S	3	2	2	2	2
1159	2013	18	1	1	37	6	1	1	0.5	0.03	0.5	0.03	S	S	3	2	2	2	2
1160	2014	14	1	1	38	3	1	1	0.5	0.03	0.5	0.03	S	S	3	2	2	2	2
1161	2015	33	1	1	38	8	1	1	0.5	0.03	0.5	0.03	S	S	3	2	2	2	2
1162	2014	16	1	1	38	3	1	1	0.5	0.03	0.5	0.03	S	S	3	2	2	2	2
1163	2016	63	1	1	40	2	1	1	0.5	0.03	0.5	0.03	S	S	3	2	2	2	2
1164	2013	82	1	1	40	4	1	1	0.5	0.03	0.5	0.03	S	S	3	2	2	2	2
1165	2013	13	1	1	41	4	1	1	0.5	0.03	0.5	0.03	S	S	3	2	2	2	2
1166	2016	61	1	1	41	3	1	1	0.5	0.03	0.5	0.03	S	S	3	2	2	2	2
1167	2013	8	1	1	42	3	1	1	0.5	0.03	0.5	0.03	S	S	3	2	2	2	2
1168	2016	69	1	1	42	1	1	1	0.5	0.03	0.5	0.03	S	S	3	1	2	2	2
1169	2016	23	1	1	42	2	1	1	0.5	0.03	0.5	0.03	S	S	3	2	2	2	2
1170	2015	75	1	1	43	5	1	1	0.5	0.03	0.5	0.03	S	S	3	2	2	2	2
1171	2016	12	1	1	43	3	1	1	0.5	0.03	0.5	0.03	S	S	3	2	2	2	2
1172	2013	13021	1	1	44	1	1	1	0.5	0.03	0.5	0.03	S	S	3	2	2	2	2
1173	2013	53	1	1	44	3	1	1	0.5	0.03	0.5	0.03	S	S	3	2	2	2	2
1174	2014	42	1	1	44	3	1	1	0.5	0.03	0.5	0.03	S	S	3	2	2	2	2
1175	2016	14	1	1	46	2	1	1	0.5	0.03	0.5	0.03	S	S	3	2	2	2	2
1176	2016	47	1	1	46	3	1	1	0.5	0.03	0.5	0.03	S	S	3	2	2	2	2
1177	2016	16	1	1	47	1	1	1	0.5	0.03	0.5	0.03	S	S	3	2	2	2	2
1178	2013	11	1	1	48	9	1	1	0.5	0.03	0.5	0.03	S	S	3	2	2	2	2
1179	2014	2014072	1	1	50		1	1	0.5	0.03	0.5	0.03	S	S	3	2	2	2	2
1180	2013	42	1	1	51	4	1	1	0.5	0.03	0.5	0.03	S	S	3	2	2	2	2
1181	2016	21	1	1	53	3	1	1	0.5	0.03	0.5	0.03	S	S	3	2	2	2	2
1182	2016	29	1	1	53	3	1	1	0.5	0.03	0.5	0.03	S	S	3	2	2	2	2
1183	2016	56	1	1	58	5	1	1	0.5	0.03	0.5	0.03	S	S	3	2	2	2	2
1184	2014	93	1	1	58	2	1	1	0.5	0.03	0.5	0.03	S	S	3	1	2	2	2
1185	2016	85	1	1	59	2	1	1	0.5	0.03	0.5	0.03	S	S	3	2	2	2	2
1186	2016	27	1	1	65	2	1	1	0.5	0.03	0.5	0.03	S	S	3	2	2	2	2
1187	2013	34	1	1	68	3	1	1	0.5	0.03	0.5	0.03	S	S	3	2	2	2	2
1188	2016	62	1	1	70	5	1	1	0.5	0.03	0.5	0.03	S	S	3	1	2	2	2
1189	2016	61	1	1	20	7	1	1	1	0.03	1	0.03	R	S	3	2	2	2	2
1190	2016	2016122	1	0	23	3	1	1	1	0.03	1	0.03	R	S	3	2	2	2	2
1191	2013	21	1	1	23	2	1	1	1	0.03	1	0.03	R	S	3	2	2	2	2
1192	2016	10	1	1	24	3	1	1	1	0.03	1	0.03	R	S	3	2	2	2	2
1193	2016	2016205	1	1	25	3	1	1	1	0.03	1	0.03	R	S	3	2	2	2	2
1194	2014	49	1	1	26	3	1	1	1	0.03	1	0.03	R	S	3	2	2	2	2
1195	2013	13026	1	1	28	2	1	1	1	0.03	1	0.03	R	S	3	2	2	2	2
1196	2014	47	1	1	28	5	1	1	1	0.03	1	0.03	R	S	3	2	2	2	2
1197	2014	21	1	1	29	3	1	1	1	0.03	1	0.03	R	S	3	2	2	2	2
1198	2013	13112	1	1	30	4	1	1	1	0.03	1	0.03	R	S	3	1	2	2	2
1199	2013	98	1	1	30	3	1	1	1	0.03	1	0.03	R	S	3	2	2	2	2
1200	2013	77	1	1	31	3	1	1	1	0.03	1	0.03	R	S	3	2	2	2	2
1201	2013	13013	1	1	32	2	1	1	1	0.03	1	0.03	R	S	3	2	2	2	2
1202	2016	49	1	1	32	2	1	1	1	0.03	1	0.03	R	S	3	2	2	2	2
1203	2016	16035	1	1	34	4	1	1	1	0.03	1	0.03	R	S	3	1	2	2	2
1204	2016	88	1	1	35	3	1	1	1	0.03	1	0.03	R	S	3	2	2	2	2
1205	2016	11	1	1	38	7	1	1	1	0.03	1	0.03	R	S	3	2	2	2	2
1206	2016	34	1	1	40	3	1	1	1	0.03	1	0.03	R	S	3	2	2	2	2
1207	2013	13014	1	1	41	2	1	1	1	0.03	1	0.03	R	S	3	1	2	2	2
1208	2015	40	1	1	41	10	1	1	1	0.03	1	0.03	R	S	3	2	2	2	2
1209	2014	5	1	1	41	3	1	1	1	0.03	1	0.03	R	S	3	2	2	2	2
1210	2013	44	1	1	44	4	1	1	1	0.03	1	0.03	R	S	3	2	2	2	2
1211	2013	62	1	1	44	2	1	1	1	0.03	1	0.03	R	S	3	2	2	2	2
1212	2013	13044	1	1	45	2	1	1	1	0.03	1	0.03	R	S	3	1	2	2	2
1213	2014	17	1	1	45	3	1	1	1	0.03	1	0.03	R	S	3	2	2	2	2
1214	2014	35	1	1	46	3	1	1	1	0.03	1	0.03	R	S	3	2	2	2	2
1215	2016	39	1	1	46	3	1	1	1	0.03	1	0.03	R	S	3	2	2	2	2
1216	2013	13012	1	1	48	2	1	1	1	0.03	1	0.03	R	S	3	2	2	2	2
1217	2014	40	1	1	48	3	1	1	1	0.03	1	0.03	R	S	3	2	2	2	2
1218	2016	5	1	1	49	3	1	1	1	0.03	1	0.03	R	S	3	2	2	2	2
1219	2013	61	1	1	50	3	1	1	1	0.03	1	0.03	R	S	3	2	2	2	2
1220	2016	67	1	1	51	5	1	1	1	0.03	1	0.03	R	S	3	2	2	2	2
1221	2013	98	1	1	64	3	1	1	1	0.03	1	0.03	R	S	3	2	2	2	2
1222	2014	2014082	1	0	20		1	1	2	0.03	2	0.03	R	S	3	2	2	2	2
1223	2015	2015086	1	0	20	3	1	1	2	0.03	2	0.03	R	S	3	2	2	2	2
1224	2016	3	1	1	24	7	1	1	2	0.03	2	0.03	R	S	3	2	2	2	2
1225	2013	60	1	1	27	2	1	1	2	0.03	2	0.03	R	S	3	2	2	2	2
1226	2013	13030	1	1	28	1	1	1	2	0.03	2	0.03	R	S	3	2	2	2	2
1227	2013	76	1	1	29	5	1	1	2	0.03	2	0.03	R	S	3	2	2	2	2
1228	2014	27	1	1	29	2	1	1	2	0.03	2	0.03	R	S	3	2	2	2	2
1229	2013	45	1	1	31	3	1	1	2	0.03	2	0.03	R	S	3	2	2	2	2
1230	2014	75	1	1	37	3	1	1	2	0.03	2	0.03	R	S	3	2	2	2	2
1231	2014	92	1	1	38	2	1	1	2	0.03	2	0.03	R	S	3	2	2	2	2
1232	2014	23	1	1	40	4	1	1	2	0.03	2	0.03	R	S	3	2	2	2	2
1233	2013	83	1	1	44	2	1	1	2	0.03	2	0.03	R	S	3	2	2	2	2
1234	2014	19	1	1	45	3	1	1	2	0.03	2	0.03	R	S	3	2	2	2	2
1235	2015	47	1	1	49	3	1	1	2	0.03	2	0.03	R	S	3	2	2	2	2
1236	2015	2015126	1	0	21	3	1	1	4	0.03	4	0.03	R	S	3	2	2	2	2
1237	2015	22	1	1	23	10	1	1	4	0.03	4	0.03	R	S	3	2	2	2	2
1238	2016	16042	1	1	25		1	1	4	0.03	4	0.03	R	S	3	2	2	2	2
1239	2016	2016191	1	0	28	3	1	1	4	0.03	4	0.03	R	S	3	2	2	2	2
1240	2016	16047	1	1	29		0	1	4	0.03	4	0.03	R	S	3	2	2	2	2
1241	2016	79	1	1	30	3	1	1	4	0.03	4	0.03	R	S	3	2	2	2	2
1242	2014	99	1	1	32	2	1	1	4	0.03	4	0.03	R	S	3	2	2	2	2
1243	2015	81	1	1	38	10	1	1	4	0.03	4	0.03	R	S	3	2	2	2	2
1244	2014	101	1	1	39	4	1	1	4	0.03	4	0.03	R	S	3	2	2	2	2
1245	2016	65	1	1	43	2	1	1	4	0.03	4	0.03	R	S	3	2	2	2	2
1246	2014	56	1	1	51	3	1	1	4	0.03	4	0.03	R	S	3	2	2	2	2
1247	2014	81	1	1	57	6	1	1	4	0.03	4	0.03	R	S	3	2	2	2	2
1248	2014	107	1	1	58	7	1	1	4	0.03	4	0.03	R	S	3	2	2	2	2
1249	2016	9	1	1	76	6	1	1	4	0.03	4	0.03	R	S	3	2	2	2	2
1250	2015	2015122	1	0	18	3	1	1	8	0.03	12	0.03	R	S	3	2	2	2	2
1251	2016	10	1	1	18	3	1	1	8	0.03	12	0.03	R	S	3	2	2	2	2
1252	2016	7	1	1	19	2	1	1	8	0.03	12	0.03	R	S	3	2	2	2	2
1253	2016	2016216	1	0	21	3	1	1	8	0.03	12	0.03	R	S	3	2	2	2	2
1254	2013	19	1	1	21	1	1	1	8	0.03	12	0.03	R	S	3	2	2	2	2
1255	2014	110	1	1	27	4	1	1	8	0.03	12	0.03	R	S	3	2	2	2	2
1256	2013	62	1	1	59	2	1	1	8	0.03	12	0.03	R	S	3	2	2	2	2
1257	2013	13001	1	1	20	2	1	1	8	0.03	12	0.03	R	S	3	2	2	2	2
1258	2013	13010	1	1	20	3	1	1	8	0.03	12	0.03	R	S	3	2	2	2	2
1259	2013	13033	1	1	24	2	1	1	8	0.03	12	0.03	R	S	3	2	2	2	2
1260	2013	13110	1	1	25	2	1	1	8	0.03	12	0.03	R	S	3	1	2	2	2
1261	2013	13113	1	1	25	1	1	1	8	0.03	12	0.03	R	S	3	2	2	2	2
1262	2013	13108	1	1	26	3	1	1	8	0.03	12	0.03	R	S	3	2	2	2	2
1263	2013	13102	1	1	33	2	1	1	8	0.03	12	0.03	R	S	3	2	2	2	2
1264	2013	13002	1	1	35	2	1	1	8	0.03	12	0.03	R	S	3	2	2	2	2
1265	2014	14135	1	1	39	2	1	1	8	0.03	12	0.03	R	S	3	2	2	2	2
1266	2013	13022	1	1	40	2	1	1	8	0.03	12	0.03	R	S	3	2	2	2	2
1267	2014	14072	1	1	45	3	1	1	8	0.03	12	0.03	R	S	3	2	2	2	2
1268	2014	14145	1	1	48	5	1	1	8	0.03	12	0.03	R	S	3	2	2	2	2
1269	2013	2013094	1	0	17	4	1	1		0.03		0.03		S	3	2	2	2	2
1270	2013	2013081	1	0	22	4	1	1		0.03		0.03		S	3	2	2	2	2
1271	2013	2013066	1	0	27	4	1	1		0.03		0.03		S	3	2	2	2	2
1272	2013	2013093	1	0	29	4	1	1		0.03		0.03		S	3	2	2	2	2
1273	2013	2013019	1	0	30	4	1	1		0.03		0.03		S	3	2	2	2	2
1274	2013	2013074	1	1	32	3	1	1		0.03		0.03		S	3	2	2	2	2
1275	2013	2013088	1	0	42	4	1	1		0.03		0.03		S	3	2	2	2	2
1276	2015	2014197	1	0	19	3	1	1	0.03	0.06	0.0225	0.06	S	S	3	2	2	2	2
1277	2015	2015139	1	0	20	3	1	1	0.03	0.06	0.0225	0.06	S	S	3	2	2	2	2
1278	2015	2015017	1	0	23	3	1	1	0.03	0.06	0.0225	0.06	S	S	3	2	2	2	2
1279	2015	2015042	1	0	23	3	1	1	0.03	0.06	0.0225	0.06	S	S	3	2	2	2	2
1280	2015	2015144	1	0	26	3	1	1	0.03	0.06	0.0225	0.06	S	S	3	2	2	2	2
1281	2016	16123	1	1	44	3	1	1	0.03	0.06	0.0225	0.06	S	S	3	2	2	2	2
1282	2013	97	1	1	20	10	1	1	0.06	0.06	0.06	0.06	S	S	3	2	2	2	2
1283	2016	50	1	1	27	3	1	1	0.06	0.06	0.06	0.06	S	S	3	2	2	2	2
1284	2015	2015178	1	0	29	3	1	1	0.06	0.06	0.06	0.06	S	S	3	2	2	2	2
1285	2014	14202	1	1	34	6	1	1	0.06	0.06	0.06	0.06	S	S	3	1	2	2	2
1286	2014	14148	1	1	35	5	1	1	0.06	0.06	0.06	0.06	S	S	3	2	2	2	2
1287	2016	57	1	1	40	3	1	1	0.06	0.06	0.06	0.06	S	S	3	2	2	2	2
1288	2016	2015239	1	0	44	3	1	1	0.06	0.06	0.06	0.06	S	S	3	2	2	2	2
1289	2014	14168	1	1	50	5	1	1	0.06	0.06	0.06	0.06	S	S	3	2	2	2	2
1290	2016	2016044	1	0	19	3	1	1	0.125	0.06	0.125	0.06	S	S	3	2	2	2	2
1291	2014	14065	1	1	19	7	1	1	0.125	0.06	0.125	0.06	S	S	3	1	2	2	2
1292	2016	40	1	1	20	3	1	1	0.125	0.06	0.125	0.06	S	S	3	2	2	2	2
1293	2016	16100	1	1	21	5	1	1	0.125	0.06	0.125	0.06	S	S	3	2	2	2	2
1294	2014	59	1	1	21	2	1	1	0.125	0.06	0.125	0.06	S	S	3	2	2	2	2
1295	2014	14059	1	1	23	2	1	1	0.125	0.06	0.125	0.06	S	S	3	2	2	2	2
1296	2016	2016118	1	1	24	3	1	1	0.125	0.06	0.125	0.06	S	S	3	2	2	2	2
1297	2014	7	1	1	26	2	1	1	0.125	0.06	0.125	0.06	S	S	3	2	2	2	2
1298	2014	14091	1	1	28	7	1	1	0.125	0.06	0.125	0.06	S	S	3	2	2	2	2
1299	2013	92	1	1	28	3	1	1	0.125	0.06	0.125	0.06	S	S	3	2	2	2	2
1300	2016	2016132	1	0	29	3	1	1	0.125	0.06	0.125	0.06	S	S	3	2	2	2	2
1301	2013	60	1	1	30	2	1	1	0.125	0.06	0.125	0.06	S	S	3	2	2	2	2
1302	2014	46	1	1	30	3	1	1	0.125	0.06	0.125	0.06	S	S	3	1	2	2	2
1303	2014	14186	1	1	32	5	1	1	0.125	0.06	0.125	0.06	S	S	3	2	2	2	2
1304	2014	14058	1	1	33	2	1	1	0.125	0.06	0.125	0.06	S	S	3	2	2	2	2
1305	2016	11	1	1	35	2	1	1	0.125	0.06	0.125	0.06	S	S	3	2	2	2	2
1306	2016	2015238	1	0	39	3	1	1	0.125	0.06	0.125	0.06	S	S	3	2	2	2	2
1307	2013	87	1	1	39	4	1	1	0.125	0.06	0.125	0.06	S	S	3	2	2	2	2
1308	2016	55	1	1	39	2	1	1	0.125	0.06	0.125	0.06	S	S	3	2	2	2	2
1309	2014	1	1	1	41	2	1	1	0.125	0.06	0.125	0.06	S	S	3	2	2	2	2
1310	2014	14132	1	1	45	5	1	1	0.125	0.06	0.125	0.06	S	S	3	1	2	2	2
1311	2016	32	1	1	45	3	1	1	0.125	0.06	0.125	0.06	S	S	3	2	2	2	2
1312	2014	29	1	1	60	3	1	1	0.125	0.06	0.125	0.06	S	S	3	2	2	2	2
1313	2013	95	1	1	61	3	1	1	0.125	0.06	0.125	0.06	S	S	3	2	2	2	2
1314	2016	114	1	1	14	7	1	1	0.25	0.06	0.25	0.06	S	S	3	2	2	2	2
1315	2014	118	1	1	15	4	1	1	0.25	0.06	0.25	0.06	S	S	3	2	2	2	2
1316	2016	2016200	1	0	18	3	1	1	0.25	0.06	0.25	0.06	S	S	3	2	2	2	2
1317	2016	16129	1	1	18	2	0	1	0.25	0.06	0.25	0.06	S	S	3	1	2	2	2
1318	2013	44	1	1	20	3	1	1	0.25	0.06	0.25	0.06	S	S	3	2	2	2	2
1319	2015	2015168	1	0	21	6	1	1	0.25	0.06	0.25	0.06	S	S	3	2	2	2	2
1320	2016	2016192	1	0	21	3	1	1	0.25	0.06	0.25	0.06	S	S	3	2	2	2	2
1321	2014	14095	1	1	21	2	1	1	0.25	0.06	0.25	0.06	S	S	3	2	2	2	2
1322	2015	57	1	1	22	4	1	1	0.25	0.06	0.25	0.06	S	S	3	2	2	2	2
1323	2016	2016194	1	1	23	3	1	1	0.25	0.06	0.25	0.06	S	S	3	2	2	2	2
1324	2016	2016168	1	0	23	3	1	1	0.25	0.06	0.25	0.06	S	S	3	2	2	2	2
1325	2016	2016131	1	0	23	3	1	1	0.25	0.06	0.25	0.06	S	S	3	2	2	2	2
1326	2014	85	1	1	23	3	1	1	0.25	0.06	0.25	0.06	S	S	3	2	2	2	2
1327	2016	2016148	1	0	24	3	1	1	0.25	0.06	0.25	0.06	S	S	3	2	2	2	2
1328	2015	3	1	1	24	7	1	1	0.25	0.06	0.25	0.06	S	S	3	2	2	2	2
1329	2014	2014179	1	0	25		1	1	0.25	0.06	0.25	0.06	S	S	3	2	2	2	2
1330	2016	2016162	1	0	25	3	1	1	0.25	0.06	0.25	0.06	S	S	3	2	2	2	2
1331	2013	13125	1	1	25	2	1	1	0.25	0.06	0.25	0.06	S	S	3	2	2	2	2
1332	2014	8	1	1	25	3	1	1	0.25	0.06	0.25	0.06	S	S	3	2	2	2	2
1333	2016	74	1	1	25	3	1	1	0.25	0.06	0.25	0.06	S	S	3	2	2	2	2
1334	2015	2015133	1	1	26	3	1	1	0.25	0.06	0.25	0.06	S	S	3	2	2	2	2
1335	2016	2016169	1	0	26	3	1	1	0.25	0.06	0.25	0.06	S	S	3	2	2	2	2
1336	2016	2016119	1	1	26	3	1	1	0.25	0.06	0.25	0.06	S	S	3	2	2	2	2
1337	2014	14189	1	1	26	10	1	1	0.25	0.06	0.25	0.06	S	S	3	2	2	2	2
1338	2013	70	1	1	26	2	1	1	0.25	0.06	0.25	0.06	S	S	3	1	2	2	2
1339	2016	2016103	1	0	27	3	1	1	0.25	0.06	0.25	0.06	S	S	3	2	2	2	2
1340	2016	2016139	1	0	27	3	1	1	0.25	0.06	0.25	0.06	S	S	3	2	2	2	2
1341	2013	13167	1	1	27	3	1	1	0.25	0.06	0.25	0.06	S	S	3	2	2	2	2
1342	2013	91	1	1	27	2	1	1	0.25	0.06	0.25	0.06	S	S	3	2	2	2	2
1343	2016	38	1	1	27	3	1	1	0.25	0.06	0.25	0.06	S	S	3	2	2	2	2
1344	2014	14204	1	1	28	5	1	1	0.25	0.06	0.25	0.06	S	S	3	2	2	2	2
1345	2014	77	1	1	28	4	1	1	0.25	0.06	0.25	0.06	S	S	3	2	2	2	2
1346	2015	2015201	1	1	29	3	1	1	0.25	0.06	0.25	0.06	S	S	3	2	2	2	2
1347	2016	2016050	1	0	29	3	1	1	0.25	0.06	0.25	0.06	S	S	3	2	2	2	2
1348	2015	2015193	1	0	30	3	1	1	0.25	0.06	0.25	0.06	S	S	3	2	2	2	2
1349	2013	13025	1	1	30	3	1	1	0.25	0.06	0.25	0.06	S	S	3	2	2	2	2
1350	2014	14180	1	1	30	3	0	1	0.25	0.06	0.25	0.06	S	S	3	2	2	2	2
1351	2015	39	1	1	30	5	1	1	0.25	0.06	0.25	0.06	S	S	3	2	2	2	2
1352	2016	37	1	1	30	3	1	1	0.25	0.06	0.25	0.06	S	S	3	2	2	2	2
1353	2015	41	1	1	31	7	1	1	0.25	0.06	0.25	0.06	S	S	3	2	2	2	2
1354	2014	120	1	1	31	4	1	1	0.25	0.06	0.25	0.06	S	S	3	2	2	2	2
1355	2015	106	1	1	32	2	1	1	0.25	0.06	0.25	0.06	S	S	3	2	2	2	2
1356	2013	59	1	1	32	2	1	1	0.25	0.06	0.25	0.06	S	S	3	2	2	2	2
1357	2014	77	1	1	32	3	1	1	0.25	0.06	0.25	0.06	S	S	3	2	2	2	2
1358	2016	2016187	1	0	33	3	1	1	0.25	0.06	0.25	0.06	S	S	3	2	2	2	2
1359	2016	2016003	1	1	33	3	1	1	0.25	0.06	0.25	0.06	S	S	3	2	2	2	2
1360	2014	14037	1	1	33	2	1	1	0.25	0.06	0.25	0.06	S	S	3	1	2	2	2
1361	2014	53	1	1	33	3	1	1	0.25	0.06	0.25	0.06	S	S	3	2	2	2	2
1362	2016	56	1	1	36	3	1	1	0.25	0.06	0.25	0.06	S	S	3	2	2	2	2
1363	2014	14084	1	1	37	3	1	1	0.25	0.06	0.25	0.06	S	S	3	2	2	2	2
1364	2013	49	1	1	39	2	1	1	0.25	0.06	0.25	0.06	S	S	3	2	2	2	2
1365	2013	13047	1	1	40	3	1	1	0.25	0.06	0.25	0.06	S	S	3	2	2	2	2
1366	2013	13048	1	1	40	2	1	1	0.25	0.06	0.25	0.06	S	S	3	1	2	2	2
1367	2014	54	1	1	40	3	1	1	0.25	0.06	0.25	0.06	S	S	3	2	2	2	2
1368	2013	53	1	1	41	5	1	1	0.25	0.06	0.25	0.06	S	S	3	2	2	2	2
1369	2013	13008	1	1	42	2	1	1	0.25	0.06	0.25	0.06	S	S	3	2	2	2	2
1370	2014	14042	1	1	45	2	1	1	0.25	0.06	0.25	0.06	S	S	3	2	2	2	2
1371	2014	13	1	1	45	2	1	1	0.25	0.06	0.25	0.06	S	S	3	2	2	2	2
1372	2016	13	1	1	45	3	1	1	0.25	0.06	0.25	0.06	S	S	3	2	2	2	2
1373	2016	19	1	1	48	2	1	1	0.25	0.06	0.25	0.06	S	S	3	2	2	2	2
1374	2015	2015041	1	0	50	3	1	1	0.25	0.06	0.25	0.06	S	S	3	2	2	2	2
1375	2014	45	1	1	50	7	1	1	0.25	0.06	0.25	0.06	S	S	3	2	2	2	2
1376	2016	133	1	1	52	3	1	1	0.25	0.06	0.25	0.06	S	S	3	1	2	2	2
1377	2014	58	1	1	56	2	1	1	0.25	0.06	0.25	0.06	S	S	3	2	2	2	2
1378	2014	31	1	0	58	2	1	1	0.25	0.06	0.25	0.06	S	S	3	2	2	2	2
1379	2016	36	1	1	58	3	1	1	0.25	0.06	0.25	0.06	S	S	3	2	2	2	2
1380	2015	12	1	1	63	4	1	1	0.25	0.06	0.25	0.06	S	S	3	2	2	2	2
1381	2015	82	1	1	19	7	1	1	0.5	0.06	0.5	0.06	S	S	3	2	2	2	2
1382	2015	2015153	1	0	22	3	1	1	0.5	0.06	0.5	0.06	S	S	3	2	2	2	2
1383	2016	35	1	1	22	2	1	1	0.5	0.06	0.5	0.06	S	S	3	2	2	2	2
1384	2015	2015027	1	0	23	3	1	1	0.5	0.06	0.5	0.06	S	S	3	2	2	2	2
1385	2016	2016117	1	1	23	3	1	1	0.5	0.06	0.5	0.06	S	S	3	2	2	2	2
1386	2015	2014186	1	0	24	3	1	1	0.5	0.06	0.5	0.06	S	S	3	2	2	2	2
1387	2015	2015026	1	0	24	2	1	1	0.5	0.06	0.5	0.06	S	S	3	2	2	2	2
1388	2016	16111	1	1	24	2	1	1	0.5	0.06	0.5	0.06	S	S	3	1	2	2	2
1389	2014	20	1	1	24	2	1	1	0.5	0.06	0.5	0.06	S	S	3	2	2	2	2
1390	2015	2014188	1	0	25	3	1	1	0.5	0.06	0.5	0.06	S	S	3	2	2	2	2
1391	2016	2016144	1	1	25	3	1	1	0.5	0.06	0.5	0.06	S	S	3	2	2	2	2
1392	2015	31	1	1	25	5	1	1	0.5	0.06	0.5	0.06	S	S	3	1	2	2	2
1393	2016	2016115	1	0	26	3	1	1	0.5	0.06	0.5	0.06	S	S	3	2	2	2	2
1394	2013	13038	1	1	26	3	1	1	0.5	0.06	0.5	0.06	S	S	3	2	2	2	2
1395	2014	84	1	1	26	2	1	1	0.5	0.06	0.5	0.06	S	S	3	2	2	2	2
1396	2014	72	1	1	26	1	1	1	0.5	0.06	0.5	0.06	S	S	3	2	2	2	2
1397	2014	89	1	1	26	3	1	1	0.5	0.06	0.5	0.06	S	S	3	2	2	2	2
1398	2015	35	1	1	26	8	1	1	0.5	0.06	0.5	0.06	S	S	3	2	2	2	2
1399	2016	68	1	1	26	3	1	1	0.5	0.06	0.5	0.06	S	S	3	2	2	2	2
1400	2013	5	1	1	27	5	1	1	0.5	0.06	0.5	0.06	S	S	3	2	2	2	2
1401	2016	36	1	1	27	1	1	1	0.5	0.06	0.5	0.06	S	S	3	2	2	2	2
1402	2013	13035	1	1	28	2	1	1	0.5	0.06	0.5	0.06	S	S	3	2	2	2	2
1403	2013	13098	1	1	28	3	1	1	0.5	0.06	0.5	0.06	S	S	3	2	2	2	2
1404	2014	14081	1	1	28	2	1	1	0.5	0.06	0.5	0.06	S	S	3	2	2	2	2
1405	2015	27	1	1	28	8	1	1	0.5	0.06	0.5	0.06	S	S	3	1	2	2	2
1406	2016	30	1	1	28	3	1	1	0.5	0.06	0.5	0.06	S	S	3	2	2	2	2
1407	2016	16007	1	1	29	3	1	1	0.5	0.06	0.5	0.06	S	S	3	1	2	2	2
1408	2014	14018	1	1	30	3	1	1	0.5	0.06	0.5	0.06	S	S	3	2	2	2	2
1409	2013	28	1	1	30	3	1	1	0.5	0.06	0.5	0.06	S	S	3	2	2	2	2
1410	2014	14075	1	1	31	3	1	1	0.5	0.06	0.5	0.06	S	S	3	2	2	2	2
1411	2013	17	1	1	31	7	1	1	0.5	0.06	0.5	0.06	S	S	3	2	2	2	2
1412	2014	52	1	1	31	3	1	1	0.5	0.06	0.5	0.06	S	S	3	2	2	2	2
1413	2013	13114	1	1	32	2	1	1	0.5	0.06	0.5	0.06	S	S	3	2	2	2	2
1414	2013	107	1	1	32	2	1	1	0.5	0.06	0.5	0.06	S	S	3	1	2	2	2
1415	2013	64	1	1	32	1	1	1	0.5	0.06	0.5	0.06	S	S	3	1	2	2	2
1416	2014	42	1	1	32	5	1	1	0.5	0.06	0.5	0.06	S	S	3	2	2	2	2
1417	2016	54	1	1	32	2	1	1	0.5	0.06	0.5	0.06	S	S	3	2	2	2	2
1418	2013	31	1	1	33	4	1	1	0.5	0.06	0.5	0.06	S	S	3	2	2	2	2
1419	2014	49	1	1	33	5	1	1	0.5	0.06	0.5	0.06	S	S	3	2	2	2	2
1420	2015	50	1	1	33	3	1	1	0.5	0.06	0.5	0.06	S	S	3	2	2	2	2
1421	2013	13019	1	1	35	3	1	1	0.5	0.06	0.5	0.06	S	S	3	2	2	2	2
1422	2013	13058	1	1	35	3	1	1	0.5	0.06	0.5	0.06	S	S	3	2	2	2	2
1423	2013	35	1	1	35	3	1	1	0.5	0.06	0.5	0.06	S	S	3	2	2	2	2
1424	2014	28	1	1	36	6	1	1	0.5	0.06	0.5	0.06	S	S	3	2	2	2	2
1425	2015	4	1	1	36	3	1	1	0.5	0.06	0.5	0.06	S	S	3	2	2	2	2
1426	2013	24	1	1	37	4	1	1	0.5	0.06	0.5	0.06	S	S	3	2	2	2	2
1427	2014	78	1	1	37	3	1	1	0.5	0.06	0.5	0.06	S	S	3	2	2	2	2
1428	2014	15	1	1	38	3	1	1	0.5	0.06	0.5	0.06	S	S	3	2	2	2	2
1429	2014	70	1	1	39	1	1	1	0.5	0.06	0.5	0.06	S	S	3	2	2	2	2
1430	2014	41	1	1	39	2	1	1	0.5	0.06	0.5	0.06	S	S	3	2	2	2	2
1431	2014	63	1	1	39	7	1	1	0.5	0.06	0.5	0.06	S	S	3	2	2	2	2
1432	2015	17	1	1	40	3	1	1	0.5	0.06	0.5	0.06	S	S	3	2	2	2	2
1433	2015	32	1	1	40	8	1	1	0.5	0.06	0.5	0.06	S	S	3	2	2	2	2
1434	2015	24	1	1	41	6	1	1	0.5	0.06	0.5	0.06	S	S	3	2	2	2	2
1435	2013	13166	1	1	42	4	1	1	0.5	0.06	0.5	0.06	S	S	3	2	2	2	2
1436	2013	28	1	1	42	8	1	1	0.5	0.06	0.5	0.06	S	S	3	2	2	2	2
1437	2016	85	1	1	43	1	1	1	0.5	0.06	0.5	0.06	S	S	3	2	2	2	2
1438	2014	60	1	1	44	2	1	1	0.5	0.06	0.5	0.06	S	S	3	2	2	2	2
1439	2014	5	1	1	44	3	1	1	0.5	0.06	0.5	0.06	S	S	3	2	2	2	2
1440	2015	66	1	1	44	3	1	1	0.5	0.06	0.5	0.06	S	S	3	2	2	2	2
1441	2015	46	1	1	45	2	1	1	0.5	0.06	0.5	0.06	S	S	3	2	2	2	2
1442	2016	93	1	1	45	1	1	1	0.5	0.06	0.5	0.06	S	S	3	1	2	2	2
1443	2014	115	1	1	46	5	1	1	0.5	0.06	0.5	0.06	S	S	3	2	2	2	2
1444	2014	51	1	1	46	6	1	1	0.5	0.06	0.5	0.06	S	S	3	2	2	2	2
1445	2013	2	1	1	47	3	1	1	0.5	0.06	0.5	0.06	S	S	3	2	2	2	2
1446	2015	72	1	1	47	2	1	1	0.5	0.06	0.5	0.06	S	S	3	2	2	2	2
1447	2013	49	1	1	47	3	1	1	0.5	0.06	0.5	0.06	S	S	3	2	2	2	2
1448	2013	30	1	1	48	3	1	1	0.5	0.06	0.5	0.06	S	S	3	2	2	2	2
1449	2014	76	1	1	49	5	1	1	0.5	0.06	0.5	0.06	S	S	3	2	2	2	2
1450	2014	61	1	1	52	3	1	1	0.5	0.06	0.5	0.06	S	S	3	2	2	2	2
1451	2015	48	1	1	53	5	1	1	0.5	0.06	0.5	0.06	S	S	3	2	2	2	2
1452	2015	43	1	1	56	7	1	1	0.5	0.06	0.5	0.06	S	S	3	2	2	2	2
1453	2015	87	1	1	57	2	1	1	0.5	0.06	0.5	0.06	S	S	3	2	2	2	2
1454	2014	43	1	1	59	3	1	1	0.5	0.06	0.5	0.06	S	S	3	2	2	2	2
1455	2014	84	1	1	63	3	1	1	0.5	0.06	0.5	0.06	S	S	3	1	2	2	2
1456	2015	38	1	1	73	7	1	1	0.5	0.06	0.5	0.06	S	S	3	2	2	2	2
1457	2014	1	1	1	19	5	1	1	1	0.06	1	0.06	R	S	3	2	2	2	2
1458	2016	43	1	1	22	3	1	1	1	0.06	1	0.06	R	S	3	2	2	2	2
1459	2016	2016140	1	0	23	3	1	1	1	0.06	1	0.06	R	S	3	2	2	2	2
1460	2013	32	1	1	26	6	1	1	1	0.06	1	0.06	R	S	3	2	2	2	2
1461	2013	74	1	1	28	3	1	1	1	0.06	1	0.06	R	S	3	2	2	2	2
1462	2014	114	1	1	28	4	1	1	1	0.06	1	0.06	R	S	3	2	2	2	2
1463	2016	86	1	1	28	2	1	1	1	0.06	1	0.06	R	S	3	2	2	2	2
1464	2013	6	1	1	29	6	1	1	1	0.06	1	0.06	R	S	3	2	2	2	2
1465	2013	4	1	1	30	5	1	1	1	0.06	1	0.06	R	S	3	2	2	2	2
1466	2016	90	1	1	30	5	1	1	1	0.06	1	0.06	R	S	3	2	2	2	2
1467	2015	7	1	1	31	3	1	1	1	0.06	1	0.06	R	S	3	2	2	2	2
1468	2016	22	1	1	35	2	1	1	1	0.06	1	0.06	R	S	3	2	2	2	2
1469	2014	57	1	1	40	2	1	1	1	0.06	1	0.06	R	S	3	2	2	2	2
1470	2015	30	1	1	45	8	1	1	1	0.06	1	0.06	R	S	3	2	2	2	2
1471	2013	110	1	1	51	3	1	1	1	0.06	1	0.06	R	S	3	2	2	2	2
1472	2016	81	1	1	54	2	1	1	1	0.06	1	0.06	R	S	3	2	2	2	2
1473	2016	43	1	1	56	7	1	1	1	0.06	1	0.06	R	S	3	2	2	2	2
1474	2016	87	1	1	61	3	1	1	1	0.06	1	0.06	R	S	3	2	2	2	2
1475	2014	14024	1	1	20	2	1	1	2	0.06	2	0.06	R	S	3	2	2	2	2
1476	2016	2016004	1	0	25	3	1	1	2	0.06	2	0.06	R	S	3	2	2	2	2
1477	2014	80	1	1	25	2	1	1	2	0.06	2	0.06	R	S	3	2	2	2	2
1478	2013	13139	1	1	29	2		1	2	0.06	2	0.06	R	S	3	2	2	2	2
1479	2016	99	1	1	34	1	1	1	2	0.06	2	0.06	R	S	3	2	2	2	2
1480	2015	19	1	1	37	3	1	1	2	0.06	2	0.06	R	S	3	2	2	2	2
1481	2014	117	1	1	66	5	1	1	2	0.06	2	0.06	R	S	3	2	2	2	2
1482	2015	2015134	1	0	23	3	1	1	4	0.06	4	0.06	R	S	3	2	2	2	2
1483	2015	2015191	1	1	23	3	1	1	4	0.06	4	0.06	R	S	3	2	2	2	2
1484	2016	2016157	1	0	23	3	1	1	4	0.06	4	0.06	R	S	3	2	2	2	2
1485	2015	2015087	1	0	24	3	1	1	4	0.06	4	0.06	R	S	3	2	2	2	2
1486	2016	2016167	1	0	24	3	1	1	4	0.06	4	0.06	R	S	3	2	2	2	2
1487	2014	31	1	1	26	3	1	1	4	0.06	4	0.06	R	S	3	1	2	2	2
1488	2016	2016175	1	0	30	3	1	1	4	0.06	4	0.06	R	S	3	2	2	2	2
1489	2014	55	1	1	33	2	1	1	4	0.06	4	0.06	R	S	3	2	2	2	2
1490	2015	34	1	1	47	6	1	1	4	0.06	4	0.06	R	S	3	2	2	2	2
1491	2016	2016043	1	0	17	3	1	1	8	0.06	12	0.06	R	S	3	2	2	2	2
1492	2014	116	1	1	21	4	1	1	8	0.06	12	0.06	R	S	3	2	2	2	2
1493	2016	2016009	1	0	22	3	1	1	8	0.06	12	0.06	R	S	3	2	2	2	2
1494	2016	2016091	1	0	22	3	1	1	8	0.06	12	0.06	R	S	3	2	2	2	2
1495	2016	2016097	1	0	22	3	1	1	8	0.06	12	0.06	R	S	3	2	2	2	2
1496	2016	2016070	1	0	22	3	1	1	8	0.06	12	0.06	R	S	3	2	2	2	2
1497	2016	2016202	1	0	23	3	1	1	8	0.06	12	0.06	R	S	3	2	2	2	2
1498	2014	14055	1	1	23	3	1	1	8	0.06	12	0.06	R	S	3	2	2	2	2
1499	2016	2016028	1	0	26	3	1	1	8	0.06	12	0.06	R	S	3	2	2	2	2
1500	2016	2016015	1	0	28	3	1	1	8	0.06	12	0.06	R	S	3	2	2	2	2
1501	2016	2015221	1	0	30	3	1	1	8	0.06	12	0.06	R	S	3	2	2	2	2
1502	2016	2016101	1	1	33	3	1	1	8	0.06	12	0.06	R	S	3	2	2	2	2
1503	2016	2016051	1	0	36	3	1	1	8	0.06	12	0.06	R	S	3	2	2	2	2
1504	2014	82	1	1	42	4	1	1	8	0.06	12	0.06	R	S	3	2	2	2	2
1505	2013	13032	1	1	22	1	1	1	8	0.06	12	0.06	R	S	3	2	2	2	2
1506	2013	2013042	1	0	15	4	1	1		0.06		0.06		S	3	2	2	2	2
1507	2016	57	1	1	16	2	1	1	0.03	0.125	0.0225	0.125	S	DS	3	2	2	2	2
1508	2015	2015046	1	0	24	3	1	1	0.03	0.125	0.0225	0.125	S	DS	3	2	2	2	2
1509	2015	2014187	1	0	25	3	1	1	0.03	0.125	0.0225	0.125	S	DS	3	2	2	2	2
1510	2015	2014189	1	0	25	3	1	1	0.03	0.125	0.0225	0.125	S	DS	3	2	2	2	2
1511	2015	2015023	1	1	26	3	1	1	0.03	0.125	0.0225	0.125	S	DS	3	2	2	2	2
1512	2014	14150	1	1	17	2	1	1	0.125	0.125	0.125	0.125	S	DS	3	2	2	2	2
1513	2014	14201	1	1	30	7	1	1	0.125	0.125	0.125	0.125	S	DS	3	2	2	2	2
1514	2016	2016146	1	1	33	3	1	1	0.125	0.125	0.125	0.125	S	DS	3	2	2	2	2
1515	2014	14079	1	1	35	5	1	1	0.125	0.125	0.125	0.125	S	DS	3	2	2	2	2
1516	2015	89	1	1	40	1	1	1	0.125	0.125	0.125	0.125	S	DS	3	2	2	2	2
1517	2016	2016120	1	0	22	3	1	1	0.25	0.125	0.25	0.125	S	DS	3	2	2	2	2
1518	2016	2016124	1	0	25	3	1	1	0.25	0.125	0.25	0.125	S	DS	3	2	2	2	2
1519	2016	24	1	1	26	3	1	1	0.25	0.125	0.25	0.125	S	DS	3	2	2	2	2
1520	2016	2016012	1	0	27	3	1	1	0.25	0.125	0.25	0.125	S	DS	3	2	2	2	2
1521	2016	70	1	1	28	3	1	1	0.25	0.125	0.25	0.125	S	DS	3	2	2	2	2
1522	2015	2015119	1	0	29	3	1	1	0.25	0.125	0.25	0.125	S	DS	3	2	2	2	2
1523	2014	64	1	1	29	3	1	1	0.25	0.125	0.25	0.125	S	DS	3	2	2	2	2
1524	2015	14	1	1	30	4	1	1	0.25	0.125	0.25	0.125	S	DS	3	2	2	2	2
1525	2014	33	1	1	32	3	1	1	0.25	0.125	0.25	0.125	S	DS	3	2	2	2	2
1526	2015	21	1	1	32	2	1	1	0.25	0.125	0.25	0.125	S	DS	3	2	2	2	2
1527	2015	49	1	1	33	8	1	1	0.25	0.125	0.25	0.125	S	DS	3	2	2	2	2
1528	2015	2015107	1	0	43	4	1	1	0.25	0.125	0.25	0.125	S	DS	3	2	2	2	2
1529	2016	137	1	1	45	4	1	1	0.25	0.125	0.25	0.125	S	DS	3	2	2	2	2
1530	2016	52	1	1	45	3	1	1	0.25	0.125	0.25	0.125	S	DS	3	2	2	2	2
1531	2015	62	1	1	46	9	1	1	0.25	0.125	0.25	0.125	S	DS	3	2	2	2	2
1532	2013	66	1	1	48	3	1	1	0.25	0.125	0.25	0.125	S	DS	3	1	2	2	2
1533	2014	91	1	1	49	7	1	1	0.25	0.125	0.25	0.125	S	DS	3	2	2	2	2
1534	2014	104	1	1	60	5	1	1	0.25	0.125	0.25	0.125	S	DS	3	1	2	2	2
1535	2016	2016222	1	0	19	3	1	1	0.5	0.125	0.5	0.125	S	DS	3	2	2	2	2
1536	2015	78	1	1	20	15	1	1	0.5	0.125	0.5	0.125	S	DS	3	2	2	2	2
1537	2016	2016095	1	1	22	3	1	1	0.5	0.125	0.5	0.125	S	DS	3	2	2	2	2
1538	2016	17	1	1	22	1	1	1	0.5	0.125	0.5	0.125	S	DS	3	2	2	2	2
1539	2013	13057	1	1	23	1	1	1	0.5	0.125	0.5	0.125	S	DS	3	2	2	2	2
1540	2016	44	1	1	23	2	1	1	0.5	0.125	0.5	0.125	S	DS	3	2	2	2	2
1541	2016	2016196	1	0	24	3	1	1	0.5	0.125	0.5	0.125	S	DS	3	2	2	2	2
1542	2016	2016219	1	1	25	3	1	1	0.5	0.125	0.5	0.125	S	DS	3	2	2	2	2
1543	2016	2016136	1	1	26	3	1	1	0.5	0.125	0.5	0.125	S	DS	3	2	2	2	2
1544	2014	110	1	1	26	8	1	1	0.5	0.125	0.5	0.125	S	DS	3	2	2	2	2
1545	2014	54	1	1	26	2	1	1	0.5	0.125	0.5	0.125	S	DS	3	2	2	2	2
1546	2015	18	1	1	31	2	1	1	0.5	0.125	0.5	0.125	S	DS	3	2	2	2	2
1547	2014	73	1	1	32	7	1	1	0.5	0.125	0.5	0.125	S	DS	3	2	2	2	2
1548	2015	55	1	1	33	3	1	1	0.5	0.125	0.5	0.125	S	DS	3	2	2	2	2
1549	2015	16	1	1	33	3	1	1	0.5	0.125	0.5	0.125	S	DS	3	2	2	2	2
1550	2013	13004	1	1	35	3	1	1	0.5	0.125	0.5	0.125	S	DS	3	2	2	2	2
1551	2014	14114	1	1	35	4	1	1	0.5	0.125	0.5	0.125	S	DS	3	2	2	2	2
1552	2015	51	1	1	36	4	1	1	0.5	0.125	0.5	0.125	S	DS	3	2	2	2	2
1553	2015	23	1	1	37	7	1	1	0.5	0.125	0.5	0.125	S	DS	3	2	2	2	2
1554	2016	82	1	1	43	3	1	1	0.5	0.125	0.5	0.125	S	DS	3	2	2	2	2
1555	2016	68	1	1	44	30	1	1	0.5	0.125	0.5	0.125	S	DS	3	2	2	2	2
1556	2016	48	1	1	46	2	1	1	0.5	0.125	0.5	0.125	S	DS	3	2	2	2	2
1557	2014	12	1	1	47	2	1	1	0.5	0.125	0.5	0.125	S	DS	3	2	2	2	2
1558	2014	32	1	1	48	3	1	1	0.5	0.125	0.5	0.125	S	DS	3	2	2	2	2
1559	2013	14	1	1	50	5	1	1	0.5	0.125	0.5	0.125	S	DS	3	2	2	2	2
1560	2015	83	1	1	16	2	1	1	1	0.125	1	0.125	R	DS	3	2	2	2	2
1561	2013	68	1	1	24	4	1	1	1	0.125	1	0.125	R	DS	3	2	2	2	2
1562	2013	84	1	1	31	1	1	1	1	0.125	1	0.125	R	DS	3	2	2	2	2
1563	2016	18	1	1	34	3	1	1	1	0.125	1	0.125	R	DS	3	2	2	2	2
1564	2015	36	1	1	35	3	1	1	1	0.125	1	0.125	R	DS	3	2	2	2	2
1565	2015	6	1	1	36	5	1	1	1	0.125	1	0.125	R	DS	3	2	2	2	2
1566	2013	79	1	1	37	3	1	1	1	0.125	1	0.125	R	DS	3	2	2	2	2
1567	2013	82	1	1	43	4	1	1	1	0.125	1	0.125	R	DS	3	2	2	2	2
1568	2015	42	1	1	45	9	1	1	1	0.125	1	0.125	R	DS	3	2	2	2	2
1569	2015	26	1	1	45	5	1	1	1	0.125	1	0.125	R	DS	3	2	2	2	2
1570	2013	3	1	1	50	4	1	1	1	0.125	1	0.125	R	DS	3	2	2	2	2
1571	2013	40	1	1	27	3	1	1	2	0.125	2	0.125	R	DS	3	2	2	2	2
1572	2013	78	1	1	33	1	1	1	2	0.125	2	0.125	R	DS	3	1	2	2	2
1573	2014	66	1	1	38	4	1	1	2	0.125	2	0.125	R	DS	3	2	2	2	2
1574	2016	40	1	1	66	1	1	1	2	0.125	2	0.125	R	DS	3	2	2	2	2
1575	2014	14015	1	1	33	2	1	1	4	0.125	4	0.125	R	DS	3	2	2	2	2
1576	2015	60	1	1	40	6	1	1	4	0.125	4	0.125	R	DS	3	2	2	2	2
1577	2015	20	1	1	41	4	1	1	4	0.125	4	0.125	R	DS	3	2	2	2	2
1578	2016	90	1	1	41	3	1	1	4	0.125	4	0.125	R	DS	3	2	2	2	2
1579	2016	2016199	1	0	30	3	1	1	8	0.125	12	0.125	R	DS	3	2	2	2	2
1580	2015	2015062	1	0	31	3	1	1	8	0.125	12	0.125	R	DS	3	2	2	2	2
1581	2015	15108	1	1	29	1	1	1	8	0.125	12	0.125	R	DS	3	1	2	2	2
1582	2013	2013087	1	1	25	4	1	1		0.125		0.125		DS	3	2	2	2	2
1583	2013	2013060	1	0	30	4	1	1		0.125		0.125		DS	3	2	2	2	2
1584	2013	2012140	1	0	38	4	1	1		0.015		0.015		S	3	2	2	2	2
1585	2015	2015189	1	1	25	4	1	1	0.03	0.25	0.0225	0.25	S	DS	3	2	2	2	2
1586	2016	2016100	1	1	25	3	1	1	0.125	0.25	0.125	0.25	S	DS	3	2	2	2	2
1587	2016	27	1	1	29	2	1	1	0.125	0.25	0.125	0.25	S	DS	3	2	2	2	2
1588	2016	75	1	1	43	3	1	1	0.125	0.25	0.125	0.25	S	DS	3	2	2	2	2
1589	2016	1	1	1	52	3	1	1	0.125	0.25	0.125	0.25	S	DS	3	2	2	2	2
1590	2013	13155	1	1	30	2		1	0.25	0.25	0.25	0.25	S	DS	3	2	2	2	2
1591	2016	76	1	1	33	3	1	1	0.25	0.25	0.25	0.25	S	DS	3	2	2	2	2
1592	2015	2015187	1	0	17	3	1	1	0.5	0.25	0.5	0.25	S	DS	3	2	2	2	2
1593	2014	95	1	1	26	3	1	1	0.5	0.25	0.5	0.25	S	DS	3	2	2	2	2
1594	2013	50	1	1	33	2	1	1	0.5	0.25	0.5	0.25	S	DS	3	2	2	2	2
1595	2015	56	1	1	33	1	1	1	0.5	0.25	0.5	0.25	S	DS	3	2	2	2	2
1596	2014	112	1	1	35	1	1	1	0.5	0.25	0.5	0.25	S	DS	3	2	2	2	2
1597	2016	57	1	1	49	4	1	1	0.5	0.25	0.5	0.25	S	DS	3	2	2	2	2
1598	2013	108	1	1	46	1	1	1	1	0.25	1	0.25	R	DS	3	1	2	2	2
1599	2016	2016047	1	1	22	3	1	1	2	0.25	2	0.25	R	DS	3	2	2	2	2
1600	2016	103	1	1	33	15	1	1	2	0.25	2	0.25	R	DS	3	2	2	2	2
1601	2016	80	1	1	36	1	1	1	4	0.25	4	0.25	R	DS	3	2	2	2	2
1602	2016	2016127	1	1	22	2	1	1	8	0.25	12	0.25	R	DS	3	2	2	2	2
1603	2015	2015185	1	0	31	3	1	1	8	0.25	12	0.25	R	DS	3	2	2	2	2
1604	2014	14147	1	1	23	3	1	1	8	0.25	12	0.25	R	DS	3	2	2	2	2
1605	2015	2015116	1	1	28	3	1	1	0.03	0.5	0.0225	0.5	S	DS	3	2	2	2	2
1606	2016	56	1	1	40	3	1	1	0.06	0.5	0.06	0.5	S	DS	3	2	2	2	2
1607	2013	5	1	1	26	4	1	1	0.125	0.5	0.125	0.5	S	DS	3	2	2	2	2
1608	2016	21	1	1	28	2	1	1	0.125	0.5	0.125	0.5	S	DS	3	2	2	2	2
1609	2016	129	1	1	32	3	1	1	0.125	0.5	0.125	0.5	S	DS	3	2	2	2	2
1610	2016	2016213	1	0	20	3	1	1	0.25	0.5	0.25	0.5	S	DS	3	2	2	2	2
1611	2015	2015162	1	1	27	3	1	1	0.25	0.5	0.25	0.5	S	DS	3	2	2	2	2
1612	2016	131	1	0	20	1	1	1	0.5	0.5	0.5	0.5	S	DS	3	2	2	2	2
1613	2016	55	1	1	35	3	1	1	1	0.5	1	0.5	R	DS	3	2	2	2	2
1614	2016	102	1	1	25	3	1	1	2	0.5	2	0.5	R	DS	3	2	2	2	2
1615	2014	2014097	1	0	24		1	1	0.06	1	0.06	1.5	S	DS	3	2	2	2	2
1616	2014	2014096	1	0	19		1	1	0.25	1	0.25	1.5	S	DS	3	2	2	2	2
1617	2016	22	1	1	27	3	1	1	0.25	1	0.25	1.5	S	DS	3	1	2	2	2
1618	2016	42	1	1	28	4	1	1	0.25	1	0.25	1.5	S	DS	3	2	2	2	2
1619	2016	13	1	1	27	4	1	1	0.5	1	0.5	1.5	S	DS	3	2	2	2	2
1620	2016	93	1	1	34	2	1	1	0.5	1	0.5	1.5	S	DS	3	2	2	2	2
1621	2014	2014170	1	0	40		1	1	4	1	4	1.5	R	DS	3	2	2	2	2
1622	2016	2016105	1	0	23	3	1	1	8	1	12	1.5	R	DS	3	2	2	2	2
1623	2016	2016106	1	0	25	3	1	1	8	1	12	1.5	R	DS	3	2	2	2	2
1624	2016	2016135	1	1	25	3	1	1	8	1	12	1.5	R	DS	3	2	2	2	2
1625	2016	2015216	1	1	35	3	1	1	8	1	12	1.5	R	DS	3	2	2	2	2
1626	2013	13151	1	1	26	7		6	0.25	0.06	0.25	0.06	S	S	3	2	2	2	2
1627	2016	79	1	1	33	4	1	6	0.25	0.06	0.25	0.06	S	S	3	2	2	2	2
1628	2015	15138	1	1	32	14	0	6	0.25	0.008	0.25	0.006	S	S	3	1	2	2	2
1629	2015	52	1	1	27	4	1	1	0.03	0.008	0.0225	0.006	S	S	3	2	2	1	2
1630	2015	5	1	1	34	5	1	1	0.03	0.008	0.0225	0.006	S	S	3	2	2	1	2
1631	2015	10	1	1	46	5	1	1	0.03	0.008	0.0225	0.006	S	S	3	2	2	1	2
1632	2015	92	1	1	46	3	1	1	0.03	0.008	0.0225	0.006	S	S	3	2	2	1	2
1633	2015	7	1	1	27	3	1	1	0.06	0.008	0.06	0.006	S	S	3	2	2	1	2
1634	2015	23	1	1	27	5	1	1	0.06	0.008	0.06	0.006	S	S	3	2	2	1	2
1635	2015	49	1	1	43	3	1	1	0.06	0.008	0.06	0.006	S	S	3	2	2	1	2
1636	2015	11	1	1	29	3	1	1	0.125	0.008	0.125	0.006	S	S	3	2	2	1	2
1637	2015	58	1	1	44	3	1	1	0.125	0.008	0.125	0.006	S	S	3	2	2	1	2
1638	2015	95	1	1	37	3	1	1	0.25	0.008	0.25	0.006	S	S	3	2	2	1	2
1639	2015	12	1	1	36	4	1	1	1	0.008	1	0.006	R	S	3	2	2	1	2
1640	2015	4	1	1	44	3	1	1	8	0.008	12	0.006	R	S	3	2	2	1	2
1641	2015	6	1	1	30	4	1	1	0.03	0.015	0.0225	0.015	S	S	3	2	2	1	2
1642	2015	72	1	1	36	3	1	1	0.03	0.015	0.0225	0.015	S	S	3	2	2	1	2
1643	2015	86	1	1	58	5	1	1	0.06	0.015	0.06	0.015	S	S	3	2	2	1	2
1644	2015	20	1	1	21	5	1	1	0.125	0.015	0.125	0.015	S	S	3	2	2	1	2
1645	2015	89	1	1	30	3	1	1	0.25	0.015	0.25	0.015	S	S	3	2	2	1	2
1646	2015	97	1	1	35	3	1	1	0.25	0.015	0.25	0.015	S	S	3	2	2	1	2
1647	2015	93	1	1	55	4	1	1	0.25	0.015	0.25	0.015	S	S	3	2	2	1	2
1648	2015	33	1	1	36	3	1	1	0.5	0.015	0.5	0.015	S	S	3	2	2	1	2
1649	2015	55	1	1	38	4	1	1	1	0.015	1	0.015	R	S	3	2	2	1	2
1650	2015	71	1	1	31	4	1	1	2	0.015	2	0.015	R	S	3	2	2	1	2
1651	2015	35	1	1	27	3	1	1	8	0.015	12	0.015	R	S	3	2	2	1	2
1652	2015	30	1	1	48	3	1	1	8	0.015	12	0.015	R	S	3	2	2	1	2
1653	2015	59	1	1	17	4	1	1	0.06	0.03	0.06	0.03	S	S	3	2	2	1	2
1654	2015	90	1	1	48	5	1	1	0.06	0.03	0.06	0.03	S	S	3	2	2	1	2
1655	2015	61	1	1	25	3	1	1	0.125	0.03	0.125	0.03	S	S	3	2	2	1	2
1656	2015	38	1	1	27	3	1	1	0.125	0.03	0.125	0.03	S	S	3	2	2	1	2
1657	2015	74	1	1	27	3	1	1	0.125	0.03	0.125	0.03	S	S	3	2	2	1	2
1658	2015	32	1	1	31	5	1	1	0.125	0.03	0.125	0.03	S	S	3	2	2	1	2
1659	2015	60	1	1	50	4	1	1	0.125	0.03	0.125	0.03	S	S	3	2	2	1	2
1660	2015	31	1	1	22	4	1	1	0.25	0.03	0.25	0.03	S	S	3	2	2	1	2
1661	2015	37	1	1	24	4	1	1	0.25	0.03	0.25	0.03	S	S	3	2	2	1	2
1662	2015	13	1	1	30	5	1	1	0.25	0.03	0.25	0.03	S	S	3	2	2	1	2
1663	2015	29	1	1	30	4	1	1	0.25	0.03	0.25	0.03	S	S	3	2	2	1	2
1664	2015	36	1	1	41	3	1	1	0.25	0.03	0.25	0.03	S	S	3	2	2	1	2
1665	2015	2	1	1	53	6	1	1	0.25	0.03	0.25	0.03	S	S	3	2	2	1	2
1666	2015	94	1	1	33	4	1	1	0.5	0.03	0.5	0.03	S	S	3	2	2	1	2
1667	2015	46	1	1	41	4	1	1	0.5	0.03	0.5	0.03	S	S	3	2	2	1	2
1668	2015	53	1	1	37	6	1	1	1	0.03	1	0.03	R	S	3	2	2	1	2
1669	2015	54	1	1	58	3	1	1	1	0.03	1	0.03	R	S	3	2	2	1	2
1670	2015	83	1	1	37	4	1	1	2	0.03	2	0.03	R	S	3	2	2	1	2
1671	2015	77	1	1	41	3	1	1	4	0.03	4	0.03	R	S	3	2	2	1	2
1672	2015	24	1	1	53	4	1	1	8	0.03	12	0.03	R	S	3	2	2	1	2
1673	2015	47	1	1	55	5	1	1	0.06	0.06	0.06	0.06	S	S	3	2	2	1	2
1674	2015	17	1	1	18	3	1	1	0.125	0.06	0.125	0.06	S	S	3	2	2	1	2
1675	2015	26	1	1	20	4	1	1	0.125	0.06	0.125	0.06	S	S	3	2	2	1	2
1676	2015	27	1	1	26	4	1	1	0.125	0.06	0.125	0.06	S	S	3	2	2	1	2
1677	2015	88	1	1	35	4	1	1	0.125	0.06	0.125	0.06	S	S	3	2	2	1	2
1678	2015	25	1	1	37	3	1	1	0.125	0.06	0.125	0.06	S	S	3	2	2	1	2
1679	2015	81	1	1	48	5	1	1	0.125	0.06	0.125	0.06	S	S	3	2	2	1	2
1680	2015	62	1	1	61	3	1	1	0.125	0.06	0.125	0.06	S	S	3	2	2	1	2
1681	2015	73	1	1	29	4	1	1	0.25	0.06	0.25	0.06	S	S	3	2	2	1	2
1682	2015	42	1	1	30	3	1	1	0.25	0.06	0.25	0.06	S	S	3	2	2	1	2
1683	2015	51	1	1	36	4	1	1	0.25	0.06	0.25	0.06	S	S	3	2	2	1	2
1684	2015	78	1	1	37	3	1	1	0.25	0.06	0.25	0.06	S	S	3	2	2	1	2
1685	2015	85	1	1	41	3	1	1	0.25	0.06	0.25	0.06	S	S	3	2	2	1	2
1686	2015	98	1	1	48	4	1	1	0.25	0.06	0.25	0.06	S	S	3	2	2	1	2
1687	2015	41	1	1	60	4	1	1	0.25	0.06	0.25	0.06	S	S	3	2	2	1	2
1688	2015	3	1	1	76	4	1	1	0.25	0.06	0.25	0.06	S	S	3	2	2	1	2
1689	2015	43	1	1	24	4	1	1	0.5	0.06	0.5	0.06	S	S	3	2	2	1	2
1690	2015	96	1	1	41	6	1	1	0.5	0.06	0.5	0.06	S	S	3	2	2	1	2
1691	2015	48	1	1	54	5	1	1	0.5	0.06	0.5	0.06	S	S	3	2	2	1	2
1692	2015	63	1	1	54	4	1	1	0.5	0.06	0.5	0.06	S	S	3	2	2	1	2
1693	2015	82	1	1	20	3	1	1	1	0.06	1	0.06	R	S	3	2	2	1	2
1694	2015	80	1	1	54	4	1	1	1	0.06	1	0.06	R	S	3	2	2	1	2
1695	2015	87	1	1	43	3	1	1	8	0.06	12	0.06	R	S	3	2	2	1	2
1696	2015	84	1	1	26	5	1	1	0.06	0.125	0.06	0.125	S	DS	3	2	2	1	2
1697	2015	65	1	1	19	5	1	1	0.125	0.125	0.125	0.125	S	DS	3	2	2	1	2
1698	2015	21	1	1	26	4	1	1	0.125	0.125	0.125	0.125	S	DS	3	2	2	1	2
1699	2015	22	1	1	26	3	1	1	0.125	0.125	0.125	0.125	S	DS	3	2	2	1	2
1700	2015	75	1	1	27	4	1	1	0.125	0.125	0.125	0.125	S	DS	3	2	2	1	2
1701	2015	34	1	1	33	4	1	1	0.125	0.125	0.125	0.125	S	DS	3	2	2	1	2
1702	2015	64	1	1	41	3	1	1	0.125	0.125	0.125	0.125	S	DS	3	2	2	1	2
1703	2015	66	1	1	43	4	1	1	0.125	0.125	0.125	0.125	S	DS	3	2	2	1	2
1704	2015	76	1	1	46	5	1	1	0.125	0.125	0.125	0.125	S	DS	3	2	2	1	2
1705	2015	79	1	1	48	3	1	1	0.125	0.125	0.125	0.125	S	DS	3	2	2	1	2
1706	2015	99	1	1	51	5	1	1	0.125	0.125	0.125	0.125	S	DS	3	2	2	1	2
1707	2015	68	1	1	69	4	1	1	0.125	0.125	0.125	0.125	S	DS	3	2	2	1	2
1708	2015	100	1	1	45	3	1	1	0.25	0.125	0.25	0.125	S	DS	3	2	2	1	2
1709	2015	70	1	1	45	4	1	1	2	0.125	2	0.125	R	DS	3	2	2	1	2
1710	2015	67	1	1	34	3	1	1	0.06	0.25	0.06	0.25	S	DS	3	2	2	1	2
1711	2015	14	1	1	48	4	1	1	0.06	0.25	0.06	0.25	S	DS	3	2	2	1	2
1712	2015	56	1	1	17	3	1	1	0.25	0.25	0.25	0.25	S	DS	3	2	2	1	2
1713	2015	19	1	1	20	2	1	1	0.25	0.25	0.25	0.25	S	DS	3	2	2	1	2
1714	2015	45	1	1	29	3	1	1	0.25	0.25	0.25	0.25	S	DS	3	2	2	1	2
1715	2015	28	1	1	32	3	1	1	0.25	0.25	0.25	0.25	S	DS	3	2	2	1	2
1716	2015	91	1	1	36	3	1	1	0.25	0.25	0.25	0.25	S	DS	3	2	2	1	2
1717	2016	1466	1	1	16	1	1	1	0.03	0.008	0.0225	0.006	S	S	3	2	2	1	2
1718	2016	2016002	1	1	16	7	1	1	0.03	0.008	0.0225	0.006	S	S	3	2	2	1	2
1719	2014	1357	1	1	17	2	1	1	0.03	0.008	0.0225	0.006	S	S	3	2	2	1	2
1720	2014	NS140115	1	1	21	3	1	1	0.03	0.008	0.0225	0.006	S	S	3	2	2	1	2
1721	2014	BA140706	1	1	25	5	1	1	0.03	0.008	0.0225	0.006	S	S	3	2	2	1	2
1722	2013	BA130506	1	1	28	3	1	1	0.03	0.008	0.0225	0.006	S	S	3	2	2	1	2
1723	2014	FT040110	1	1	29	4	1	1	0.03	0.008	0.0225	0.006	S	S	3	2	2	1	2
1724	2015	LO150101	1	1	29	5	1	1	0.03	0.008	0.0225	0.006	S	S	3	2	2	1	2
1725	2014	BA140703	1	1	30	3	1	1	0.03	0.008	0.0225	0.006	S	S	3	2	2	1	2
1726	2015	BA150504	1	1	31	2	1	1	0.03	0.008	0.0225	0.006	S	S	3	2	2	1	2
1727	2016	2016006	1	1	31	2	1	1	0.03	0.008	0.0225	0.006	S	S	3	2	2	1	2
1728	2016	2016040	1	1	36	5	1	1	0.03	0.008	0.0225	0.006	S	S	3	2	2	1	2
1729	2015	LG150101	1	1	37	2	1	1	0.03	0.008	0.0225	0.006	S	S	3	2	2	1	2
1730	2016	LH160231	1	1	41	4	1	1	0.03	0.008	0.0225	0.006	S	S	3	2	2	1	2
1731	2015	BA150704	1	1	44	10	1	1	0.03	0.008	0.0225	0.006	S	S	3	2	2	1	2
1732	2015	2015060	1	1	48	4	1	1	0.03	0.008	0.0225	0.006	S	S	3	2	2	1	2
1733	2013	1307	1	1	68	4	1	1	0.03	0.008	0.0225	0.006	S	S	3	2	2	1	2
1734	2016	73	1	1	21	4	1	1	0.03	0.008	0.0225	0.006	S	S	3	2	2	1	2
1735	2014	15	1	1	27	2	1	1	0.03	0.008	0.0225	0.006	S	S	3	2	2	1	2
1736	2014	70	1	1	50	4	1	1	0.03	0.008	0.0225	0.006	S	S	3	2	2	1	2
1737	2016	67	1	1	54	10	1	1	0.03	0.008	0.0225	0.006	S	S	3	2	2	1	2
1738	2015	1400	1	1	16	1	1	1	0.06	0.008	0.06	0.006	S	S	3	2	2	1	2
1739	2016	2016019	1	1	20	6	1	1	0.06	0.008	0.06	0.006	S	S	3	2	2	1	2
1740	2013	2013128	1	1	23	2	1	1	0.06	0.008	0.06	0.006	S	S	3	2	2	1	2
1741	2014	GM140101	1	1	25	2	1	1	0.06	0.008	0.06	0.006	S	S	3	2	2	1	2
1742	2016	GM150246	1	1	26	5	1	1	0.06	0.008	0.06	0.006	S	S	3	1	2	1	2
1743	2016	LH160101	1	1	29	3	1	1	0.06	0.008	0.06	0.006	S	S	3	2	2	1	2
1744	2015	BA150304	1	1	30	1	1	1	0.06	0.008	0.06	0.006	S	S	3	1	2	1	2
1745	2016	FT160212	1	1	30	5	1	1	0.06	0.008	0.06	0.006	S	S	3	2	2	1	2
1746	2016	2016015	1	1	31	2	1	1	0.06	0.008	0.06	0.006	S	S	3	2	2	1	2
1747	2015	1431	1	1	33	2	1	1	0.06	0.008	0.06	0.006	S	S	3	2	2	1	2
1748	2016	GM150240	1	1	33	1	1	1	0.06	0.008	0.06	0.006	S	S	3	2	2	1	2
1749	2013	201388	1	1	33	4	1	1	0.06	0.008	0.06	0.006	S	S	3	2	2	1	2
1750	2013	5504	1	1	34	4	1	1	0.06	0.008	0.06	0.006	S	S	3	2	2	1	2
1751	2015	2015010	1	1	35	5	1	1	0.06	0.008	0.06	0.006	S	S	3	2	2	1	2
1752	2014	NS140127	1	1	36	3	1	1	0.06	0.008	0.06	0.006	S	S	3	2	2	1	2
1753	2014	FT140204	1	1	40	4	1	1	0.06	0.008	0.06	0.006	S	S	3	2	2	1	2
1754	2014	FT040108	1	1	41	4	1	1	0.06	0.008	0.06	0.006	S	S	3	2	2	1	2
1755	2015	1423	1	1	43	5	1	1	0.06	0.008	0.06	0.006	S	S	3	2	2	1	2
1756	2015	BA150301	1	1	43	1	1	1	0.06	0.008	0.06	0.006	S	S	3	1	2	1	2
1757	2016	2016081	1	1	44	3	1	1	0.06	0.008	0.06	0.006	S	S	3	2	2	1	2
1758	2013	4993	1	1	45	4	1	1	0.06	0.008	0.06	0.006	S	S	3	2	2	1	2
1759	2016	6815	1	1	46	3	1	1	0.06	0.008	0.06	0.006	S	S	3	2	2	1	2
1760	2016	GM150219	1	1	46	3	1	1	0.06	0.008	0.06	0.006	S	S	3	2	2	1	2
1761	2016	2016065	1	1	48	4	1	1	0.06	0.008	0.06	0.006	S	S	3	2	2	1	2
1762	2013	1297	1	1	50	4	1	1	0.06	0.008	0.06	0.006	S	S	3	2	2	1	2
1763	2013	1336	1	0	51	4	1	1	0.06	0.008	0.06	0.006	S	S	3	2	2	1	2
1764	2014	51	1	1	26	7	1	1	0.06	0.008	0.06	0.006	S	S	3	2	2	1	2
1765	2014	72	1	1	31	7	1	1	0.06	0.008	0.06	0.006	S	S	3	2	2	1	2
1766	2016	65	1	1	35	1	1	1	0.06	0.008	0.06	0.006	S	S	3	2	2	1	2
1767	2016	56	1	1	54	4	1	1	0.06	0.008	0.06	0.006	S	S	3	2	2	1	2
1768	2015	1386	1	1	17	3	1	1	0.125	0.008	0.125	0.006	S	S	3	2	2	1	2
1769	2015	1420	1	1	18	2	1	1	0.125	0.008	0.125	0.006	S	S	3	2	2	1	2
1770	2016	23	1	1	20	2	1	1	0.125	0.008	0.125	0.006	S	S	3	2	2	1	2
1771	2016	1499	1	1	21	2	1	1	0.125	0.008	0.125	0.006	S	S	3	2	2	1	2
1772	2016	1464	1	1	22	1	1	1	0.125	0.008	0.125	0.006	S	S	3	2	2	1	2
1773	2015	2015111	1	1	22	6	1	1	0.125	0.008	0.125	0.006	S	S	3	2	2	1	2
1774	2015	2015118	1	1	22	5	1	1	0.125	0.008	0.125	0.006	S	S	3	2	2	1	2
1775	2015	2015104	1	1	23	3	1	1	0.125	0.008	0.125	0.006	S	S	3	1	2	1	2
1776	2013	1314	1	1	25	4	1	1	0.125	0.008	0.125	0.006	S	S	3	2	2	1	2
1777	2016	2016112	1	1	25	3	1	1	0.125	0.008	0.125	0.006	S	S	3	2	2	1	2
1778	2013	LH130101	1	1	26	2	1	1	0.125	0.008	0.125	0.006	S	S	3	2	2	1	2
1779	2014	1367	1	1	27	2	1	1	0.125	0.008	0.125	0.006	S	S	3	2	2	1	2
1780	2014	LG140125	1	1	27	7	1	1	0.125	0.008	0.125	0.006	S	S	3	2	2	1	2
1781	2014	NS140110	1	1	27	5	1	1	0.125	0.008	0.125	0.006	S	S	3	2	2	1	2
1782	2015	LH150106	1	1	28	5	1	1	0.125	0.008	0.125	0.006	S	S	3	2	2	1	2
1783	2014	1340	1	1	29	2	1	1	0.125	0.008	0.125	0.006	S	S	3	1	2	1	2
1784	2014	1371	1	1	29	3	1	1	0.125	0.008	0.125	0.006	S	S	3	2	2	1	2
1785	2016	86	1	0	29	3	1	1	0.125	0.008	0.125	0.006	S	S	3	2	2	1	2
1786	2014	1339	1	1	30	2	1	1	0.125	0.008	0.125	0.006	S	S	3	2	2	1	2
1787	2014	1368	1	1	30	4	1	1	0.125	0.008	0.125	0.006	S	S	3	2	2	1	2
1788	2015	1415	1	1	30	4	1	1	0.125	0.008	0.125	0.006	S	S	3	2	2	1	2
1789	2014	NS140112	1	1	31	3	1	1	0.125	0.008	0.125	0.006	S	S	3	2	2	1	2
1790	2016	FT160109	1	1	32	7	1	1	0.125	0.008	0.125	0.006	S	S	3	2	2	1	2
1791	2013	5116	1	1	33	4	1	1	0.125	0.008	0.125	0.006	S	S	3	2	2	1	2
1792	2016	LH160223	1	1	33	2	1	1	0.125	0.008	0.125	0.006	S	S	3	2	2	1	2
1793	2016	GM150222	1	1	33	1	1	1	0.125	0.008	0.125	0.006	S	S	3	1	2	1	2
1794	2016	1471	1	1	34	2	1	1	0.125	0.008	0.125	0.006	S	S	3	2	2	1	2
1795	2015	LG150113	1	1	35	4	1	1	0.125	0.008	0.125	0.006	S	S	3	2	2	1	2
1796	2015	1389	1	1	36	2	1	1	0.125	0.008	0.125	0.006	S	S	3	2	2	1	2
1797	2016	1494	1	1	38	1	1	1	0.125	0.008	0.125	0.006	S	S	3	2	2	1	2
1798	2016	1459	1	1	38	4	1	1	0.125	0.008	0.125	0.006	S	S	3	2	2	1	2
1799	2016	72	1	1	38	1	1	1	0.125	0.008	0.125	0.006	S	S	3	2	2	1	2
1800	2015	1406	1	1	40	3	1	1	0.125	0.008	0.125	0.006	S	S	3	1	2	1	2
1801	2016	1500	1	1	40	3	1	1	0.125	0.008	0.125	0.006	S	S	3	2	2	1	2
1802	2014	1343	1	1	43	4	1	1	0.125	0.008	0.125	0.006	S	S	3	2	2	1	2
1803	2015	1392	1	1	43	4	1	1	0.125	0.008	0.125	0.006	S	S	3	2	2	1	2
1804	2013	BA130202	1	1	43	1	1	1	0.125	0.008	0.125	0.006	S	S	3	2	2	1	2
1805	2015	GM150105	1	1	43	2	1	1	0.125	0.008	0.125	0.006	S	S	3	1	2	1	2
1806	2015	1411	1	1	44	5	1	1	0.125	0.008	0.125	0.006	S	S	3	2	2	1	2
1807	2016	1478	1	1	45	3	0	1	0.125	0.008	0.125	0.006	S	S	3	2	2	1	2
1808	2014	NS140117	1	1	46	10	1	1	0.125	0.008	0.125	0.006	S	S	3	2	2	1	2
1809	2015	1434	1	1	47	2	1	1	0.125	0.008	0.125	0.006	S	S	3	2	2	1	2
1810	2013	4	1	1	47	3	1	1	0.125	0.008	0.125	0.006	S	S	3	2	2	1	2
1811	2013	1332	1	1	49	3	1	1	0.125	0.008	0.125	0.006	S	S	3	2	2	1	2
1812	2015	1427	1	1	58	4	1	1	0.125	0.008	0.125	0.006	S	S	3	2	2	1	2
1813	2013	60	1	1	59	2	1	1	0.125	0.008	0.125	0.006	S	S	3	2	2	1	2
1814	2015	1398	1	1	61	3	1	1	0.125	0.008	0.125	0.006	S	S	3	2	2	1	2
1815	2014	5627	1	1	64	3	1	1	0.125	0.008	0.125	0.006	S	S	3	2	2	1	2
1816	2016	BA160709	1	1	16	5	1	1	0.25	0.008	0.25	0.006	S	S	3	2	2	1	2
1817	2013	LH130203	1	1	17	5	1	1	0.25	0.008	0.25	0.006	S	S	3	2	2	1	2
1818	2014	60	1	1	18	3	1	1	0.25	0.008	0.25	0.006	S	S	3	2	2	1	2
1819	2015	BA150701	1	1	18	5	1	1	0.25	0.008	0.25	0.006	S	S	3	2	2	1	2
1820	2015	LG150207	1	1	18	5	1	1	0.25	0.008	0.25	0.006	S	S	3	2	2	1	2
1821	2016	LG160131	1	1	18	4	1	1	0.25	0.008	0.25	0.006	S	S	3	2	2	1	2
1822	2015	FT150206	1	1	19	5	1	1	0.25	0.008	0.25	0.006	S	S	3	2	2	1	2
1823	2016	LG160119	1	1	19	5	1	1	0.25	0.008	0.25	0.006	S	S	3	2	2	1	2
1824	2015	GM140124	1	1	20	5	1	1	0.25	0.008	0.25	0.006	S	S	3	2	2	1	2
1825	2016	LG160101	1	1	20	5	1	1	0.25	0.008	0.25	0.006	S	S	3	2	2	1	2
1826	2016	49	1	1	21	4	1	1	0.25	0.008	0.25	0.006	S	S	3	2	2	1	2
1827	2014	LG140120	1	1	21	4	1	1	0.25	0.008	0.25	0.006	S	S	3	2	2	1	2
1828	2016	2016069	1	1	22	4	1	1	0.25	0.008	0.25	0.006	S	S	3	1	2	1	2
1829	2013	GM130217	1	1	23	1	1	1	0.25	0.008	0.25	0.006	S	S	3	2	2	1	2
1830	2014	GM140105	1	1	23	2	1	1	0.25	0.008	0.25	0.006	S	S	3	2	2	1	2
1831	2015	GM150118	1	1	23	2	1	1	0.25	0.008	0.25	0.006	S	S	3	2	2	1	2
1832	2016	LH160112	1	1	23	3	1	1	0.25	0.008	0.25	0.006	S	S	3	2	2	1	2
1833	2016	LH160104	1	1	24	2	1	1	0.25	0.008	0.25	0.006	S	S	3	2	2	1	2
1834	2014	FT040207	1	1	25	3	1	1	0.25	0.008	0.25	0.006	S	S	3	2	2	1	2
1835	2015	NS150124	1	1	25	2	1	1	0.25	0.008	0.25	0.006	S	S	3	2	2	1	2
1836	2013	1322	1	1	26	5	1	1	0.25	0.008	0.25	0.006	S	S	3	2	2	1	2
1837	2014	LG140133	1	1	26	1	1	1	0.25	0.008	0.25	0.006	S	S	3	2	2	1	2
1838	2016	2016023	1	1	26	2	1	1	0.25	0.008	0.25	0.006	S	S	3	2	2	1	2
1839	2014	5605	1	1	27	3	1	1	0.25	0.008	0.25	0.006	S	S	3	2	2	1	2
1840	2014	LO140107	1	1	27	3	1	1	0.25	0.008	0.25	0.006	S	S	3	2	2	1	2
1841	2015	GM140119	1	1	27	3	1	1	0.25	0.008	0.25	0.006	S	S	3	2	2	1	2
1842	2013	1299	1	1	28	4	1	1	0.25	0.008	0.25	0.006	S	S	3	2	2	1	2
1843	2013	LG120129	1	1	28	7	1	1	0.25	0.008	0.25	0.006	S	S	3	2	2	1	2
1844	2014	NS140106	1	1	28	3	1	1	0.25	0.008	0.25	0.006	S	S	3	2	2	1	2
1845	2015	LG150201	1	1	28	15	1	1	0.25	0.008	0.25	0.006	S	S	3	2	2	1	2
1846	2015	LG150202	1	1	28	8	1	1	0.25	0.008	0.25	0.006	S	S	3	2	2	1	2
1847	2016	1497	1	1	29	1	1	1	0.25	0.008	0.25	0.006	S	S	3	2	2	1	2
1848	2013	YT130103	1	1	29	4	1	1	0.25	0.008	0.25	0.006	S	S	3	2	2	1	2
1849	2013	PS130102	1	1	29	7	1	1	0.25	0.008	0.25	0.006	S	S	3	2	2	1	2
1850	2015	FT150205	1	1	29	4	1	1	0.25	0.008	0.25	0.006	S	S	3	2	2	1	2
1851	2015	NS150116	1	1	29	1	1	1	0.25	0.008	0.25	0.006	S	S	3	2	2	1	2
1852	2016	LH160108	1	1	29	2	1	1	0.25	0.008	0.25	0.006	S	S	3	2	2	1	2
1853	2016	LG160134	1	1	29	3	1	1	0.25	0.008	0.25	0.006	S	S	3	2	2	1	2
1854	2013	FT130106	1	1	30	4	1	1	0.25	0.008	0.25	0.006	S	S	3	2	2	1	2
1855	2014	LH140106	1	1	30	5	1	1	0.25	0.008	0.25	0.006	S	S	3	2	2	1	2
1856	2013	FT130203	1	1	31	7	1	1	0.25	0.008	0.25	0.006	S	S	3	2	2	1	2
1857	2015	1425	1	1	32	6	1	1	0.25	0.008	0.25	0.006	S	S	3	2	2	1	2
1858	2013	LG120121	1	1	32	12	1	1	0.25	0.008	0.25	0.006	S	S	3	2	2	1	2
1859	2016	BA160705	1	1	32	5	1	1	0.25	0.008	0.25	0.006	S	S	3	2	2	1	2
1860	2014	LG140132	1	1	33	3	1	1	0.25	0.008	0.25	0.006	S	S	3	2	2	1	2
1861	2015	NS150119	1	1	33	2	1	1	0.25	0.008	0.25	0.006	S	S	3	2	2	1	2
1862	2016	GM150230	1	1	34	2	1	1	0.25	0.008	0.25	0.006	S	S	3	2	2	1	2
1863	2015	1424	1	1	35	3	1	1	0.25	0.008	0.25	0.006	S	S	3	2	2	1	2
1864	2015	1385	1	1	35	3	1	1	0.25	0.008	0.25	0.006	S	S	3	2	2	1	2
1865	2015	BA150104	1	1	35	14	1	1	0.25	0.008	0.25	0.006	S	S	3	1	2	1	2
1866	2016	NS160110	1	1	35	3	1	1	0.25	0.008	0.25	0.006	S	S	3	2	2	1	2
1867	2014	5696	1	1	38	5	1	1	0.25	0.008	0.25	0.006	S	S	3	2	2	1	2
1868	2013	2013135	1	1	38	8	1	1	0.25	0.008	0.25	0.006	S	S	3	2	2	1	2
1869	2014	61	1	1	40	2	1	1	0.25	0.008	0.25	0.006	S	S	3	2	2	1	2
1870	2013	100	1	1	42	2	1	1	0.25	0.008	0.25	0.006	S	S	3	2	2	1	2
1871	2015	LH150104	1	1	42	2	1	1	0.25	0.008	0.25	0.006	S	S	3	2	2	1	2
1872	2016	LG160126	1	1	42	3	1	1	0.25	0.008	0.25	0.006	S	S	3	2	2	1	2
1873	2013	LG130203	1	1	44	4	1	1	0.25	0.008	0.25	0.006	S	S	3	2	2	1	2
1874	2013	99	1	1	45	3	1	1	0.25	0.008	0.25	0.006	S	S	3	2	2	1	2
1875	2015	BA150703	1	1	50	3	1	1	0.25	0.008	0.25	0.006	S	S	3	2	2	1	2
1876	2016	NS160114	1	1	50	2	1	1	0.25	0.008	0.25	0.006	S	S	3	2	2	1	2
1877	2016	FT160102	1	1	56	6	1	1	0.25	0.008	0.25	0.006	S	S	3	2	2	1	2
1878	2013	ns130105	1	1	63	2	1	1	0.25	0.008	0.25	0.006	S	S	3	2	2	1	2
1879	2014	BA140705	1	1	65	10	1	1	0.25	0.008	0.25	0.006	S	S	3	2	2	1	2
1880	2014	NS140118	1	1	18	4	1	1	0.5	0.008	0.5	0.006	S	S	3	2	2	1	2
1881	2016	LH160103	1	1	18	2	1	1	0.5	0.008	0.5	0.006	S	S	3	2	2	1	2
1882	2016	1453	1	1	19	2	1	1	0.5	0.008	0.5	0.006	S	S	3	2	2	1	2
1883	2013	LG130101	1	1	19	5	1	1	0.5	0.008	0.5	0.006	S	S	3	2	2	1	2
1884	2015	LG150203	1	1	20	7	1	1	0.5	0.008	0.5	0.006	S	S	3	2	2	1	2
1885	2016	BA160708	1	1	21	4	1	1	0.5	0.008	0.5	0.006	S	S	3	2	2	1	2
1886	2014	LG140118	1	1	22	3	1	1	0.5	0.008	0.5	0.006	S	S	3	2	2	1	2
1887	2014	LG140137	1	1	22	5	1	1	0.5	0.008	0.5	0.006	S	S	3	2	2	1	2
1888	2016	2016066	1	1	22	3	1	1	0.5	0.008	0.5	0.006	S	S	3	2	2	1	2
1889	2013	BA130507	1	1	23	13	1	1	0.5	0.008	0.5	0.006	S	S	3	2	2	1	2
1890	2013	LG130111	1	1	23	3	1	1	0.5	0.008	0.5	0.006	S	S	3	2	2	1	2
1891	2013	LG130112	1	1	23	3	1	1	0.5	0.008	0.5	0.006	S	S	3	2	2	1	2
1892	2015	GM140121	1	1	24	6	1	1	0.5	0.008	0.5	0.006	S	S	3	2	2	1	2
1893	2014	LG140136	1	1	25	7	1	1	0.5	0.008	0.5	0.006	S	S	3	2	2	1	2
1894	2014	FT040206	1	1	25	4	1	1	0.5	0.008	0.5	0.006	S	S	3	2	2	1	2
1895	2015	NS150115	1	1	25	1	1	1	0.5	0.008	0.5	0.006	S	S	3	2	2	1	2
1896	2013	LO130117	1	1	26	3	1	1	0.5	0.008	0.5	0.006	S	S	3	2	2	1	2
1897	2015	YT150101	1	1	26	1	1	1	0.5	0.008	0.5	0.006	S	S	3	2	2	1	2
1898	2016	LG160104	1	1	26	5	1	1	0.5	0.008	0.5	0.006	S	S	3	2	2	1	2
1899	2016	BA160711	1	1	26	5	1	1	0.5	0.008	0.5	0.006	S	S	3	2	2	1	2
1900	2016	LH160236	1	1	26	3	1	1	0.5	0.008	0.5	0.006	S	S	3	2	2	1	2
1901	2013	LH130102	1	1	27	3	1	1	0.5	0.008	0.5	0.006	S	S	3	2	2	1	2
1902	2014	FT140203	1	1	28	3	1	1	0.5	0.008	0.5	0.006	S	S	3	2	2	1	2
1903	2015	LG150122	1	1	28	3	1	1	0.5	0.008	0.5	0.006	S	S	3	2	2	1	2
1904	2013	BA130211	1	1	29	1	1	1	0.5	0.008	0.5	0.006	S	S	3	2	2	1	2
1905	2013	BA130513	1	1	29	4	1	1	0.5	0.008	0.5	0.006	S	S	3	2	2	1	2
1906	2013	LH130116	1	1	29	5	1	1	0.5	0.008	0.5	0.006	S	S	3	2	2	1	2
1907	2014	LG140139	1	1	29	2	1	1	0.5	0.008	0.5	0.006	S	S	3	2	2	1	2
1908	2014	FT140202	1	1	30	3	1	1	0.5	0.008	0.5	0.006	S	S	3	2	2	1	2
1909	2016	GM150221	1	1	30	3	1	1	0.5	0.008	0.5	0.006	S	S	3	2	2	1	2
1910	2016	LH160117	1	1	31	3	1	1	0.5	0.008	0.5	0.006	S	S	3	2	2	1	2
1911	2014	5691	1	1	32	3	1	1	0.5	0.008	0.5	0.006	S	S	3	2	2	1	2
1912	2014	FT040107	1	1	32	3	1	1	0.5	0.008	0.5	0.006	S	S	3	2	2	1	2
1913	2014	NS140109	1	1	32	6	1	1	0.5	0.008	0.5	0.006	S	S	3	2	2	1	2
1914	2014	FT040208	1	1	34	1	1	1	0.5	0.008	0.5	0.006	S	S	3	2	2	1	2
1915	2014	FT040211	1	1	34	3	1	1	0.5	0.008	0.5	0.006	S	S	3	2	2	1	2
1916	2015	LH150109	1	1	34	5	1	1	0.5	0.008	0.5	0.006	S	S	3	2	2	1	2
1917	2013	ns130121	1	1	35	3	1	1	0.5	0.008	0.5	0.006	S	S	3	2	2	1	2
1918	2014	FT040104	1	1	36	4	1	1	0.5	0.008	0.5	0.006	S	S	3	2	2	1	2
1919	2014	NS140120	1	1	39	7	1	1	0.5	0.008	0.5	0.006	S	S	3	2	2	1	2
1920	2013	LG130108	1	1	40	5	1	1	0.5	0.008	0.5	0.006	S	S	3	2	2	1	2
1921	2015	LG150125	1	1	40	5	1	1	0.5	0.008	0.5	0.006	S	S	3	2	2	1	2
1922	2015	BA150601	1	1	40	3	1	1	0.5	0.008	0.5	0.006	S	S	3	2	2	1	2
1923	2013	FT130207	1	1	41	3	1	1	0.5	0.008	0.5	0.006	S	S	3	2	2	1	2
1924	2014	LO140108	1	1	41	3	1	1	0.5	0.008	0.5	0.006	S	S	3	2	2	1	2
1925	2013	BA130518	1	1	42	5	1	1	0.5	0.008	0.5	0.006	S	S	3	2	2	1	2
1926	2013	FT130101	1	1	44	3	1	1	0.5	0.008	0.5	0.006	S	S	3	2	2	1	2
1927	2016	97	1	1	45	7	1	1	0.5	0.008	0.5	0.006	S	S	3	2	2	1	2
1928	2014	NS140116	1	1	46	21	1	1	0.5	0.008	0.5	0.006	S	S	3	2	2	1	2
1929	2013	BA130102	1	1	47	7	1	1	0.5	0.008	0.5	0.006	S	S	3	2	2	1	2
1930	2015	NS150113	1	1	48	3	1	1	0.5	0.008	0.5	0.006	S	S	3	2	2	1	2
1931	2014	NS140111	1	1	49	3	1	1	0.5	0.008	0.5	0.006	S	S	3	2	2	1	2
1932	2015	1405	1	1	50	4	1	1	0.5	0.008	0.5	0.006	S	S	3	1	2	1	2
1933	2013	LG120126	1	1	22	10	1	1	1	0.008	1	0.006	R	S	3	2	2	1	2
1934	2013	PS130103	1	1	23	8	1	1	1	0.008	1	0.006	R	S	3	2	2	1	2
1935	2016	LH160118	1	1	23	2	1	1	1	0.008	1	0.006	R	S	3	2	2	1	2
1936	2013	LH130110	1	1	26	2	1	1	1	0.008	1	0.006	R	S	3	2	2	1	2
1937	2013	BA130504	1	1	28	3	1	1	1	0.008	1	0.006	R	S	3	2	2	1	2
1938	2015	LG150118	1	1	28	3	1	1	1	0.008	1	0.006	R	S	3	2	2	1	2
1939	2013	LH130111	1	1	30	7	1	1	1	0.008	1	0.006	R	S	3	2	2	1	2
1940	2013	GM130102	1	1	31	2	1	1	1	0.008	1	0.006	R	S	3	2	2	1	2
1941	2013	GM130219	1	1	31	2	1	1	1	0.008	1	0.006	R	S	3	2	2	1	2
1942	2013	LH130202	1	1	31	3	1	1	1	0.008	1	0.006	R	S	3	2	2	1	2
1943	2013	BA130520	1	1	32	3	1	1	1	0.008	1	0.006	R	S	3	2	2	1	2
1944	2013	BA130509	1	1	32	3	1	1	1	0.008	1	0.006	R	S	3	2	2	1	2
1945	2013	LG130119	1	1	32	3	1	1	1	0.008	1	0.006	R	S	3	2	2	1	2
1946	2014	YT140105	1	1	32	6	1	1	1	0.008	1	0.006	R	S	3	2	2	1	2
1947	2013	FT130103	1	1	34	5	1	1	1	0.008	1	0.006	R	S	3	2	2	1	2
1948	2013	FT130102	1	1	34	6	1	1	1	0.008	1	0.006	R	S	3	2	2	1	2
1949	2013	LH130106	1	1	35	2	1	1	1	0.008	1	0.006	R	S	3	2	2	1	2
1950	2014	LG140134	1	1	39	2	1	1	1	0.008	1	0.006	R	S	3	2	2	1	2
1951	2016	NS160117	1	1	39	4	1	1	1	0.008	1	0.006	R	S	3	2	2	1	2
1952	2013	FT130208	1	1	41	5	1	1	1	0.008	1	0.006	R	S	3	2	2	1	2
1953	2015	LG150210	1	1	46	3	1	1	1	0.008	1	0.006	R	S	3	2	2	1	2
1954	2013	BA130508	1	1	47	2	1	1	1	0.008	1	0.006	R	S	3	1	2	1	2
1955	2014	LG140126	1	1	23	4	1	1	2	0.008	2	0.006	R	S	3	2	2	1	2
1956	2013	5471	1	1	24	5	0	1	2	0.008	2	0.006	R	S	3	2	2	1	2
1957	2014	BA140708	1	1	28	4	1	1	2	0.008	2	0.006	R	S	3	2	2	1	2
1958	2015	2015030	1	1	28	1	1	1	2	0.008	2	0.006	R	S	3	2	2	1	2
1959	2015	LG150115	1	1	30	2	1	1	2	0.008	2	0.006	R	S	3	2	2	1	2
1960	2013	LG120127	1	1	31	6	1	1	2	0.008	2	0.006	R	S	3	2	2	1	2
1961	2016	1457	1	1	33	2	1	1	2	0.008	2	0.006	R	S	3	2	2	1	2
1962	2016	1447	1	1	46	3	1	1	2	0.008	2	0.006	R	S	3	2	2	1	2
1963	2016	58	1	1	16	3	1	1	4	0.008	4	0.006	R	S	3	2	2	1	2
1964	2013	BA130206	1	1	28	2	1	1	4	0.008	4	0.006	R	S	3	2	2	1	2
1965	2015	2015019	1	1	28	1	1	1	4	0.008	4	0.006	R	S	3	2	2	1	2
1966	2015	LO150109	1	1	29	3	1	1	4	0.008	4	0.006	R	S	3	2	2	1	2
1967	2016	FT160101	1	1	31	6	1	1	4	0.008	4	0.006	R	S	3	2	2	1	2
1968	2013	BA130511	1	1	35	4	1	1	4	0.008	4	0.006	R	S	3	2	2	1	2
1969	2013	ns130110	1	1	38	3	1	1	4	0.008	4	0.006	R	S	3	2	2	1	2
1970	2013	LG120122	1	1	44	7	1	1	4	0.008	4	0.006	R	S	3	2	2	1	2
1971	2015	2015105	1	1	17	5	1	1	8	0.008	12	0.006	R	S	3	2	2	1	2
1972	2015	1413	1	1	19	3	1	1	8	0.008	12	0.006	R	S	3	2	2	1	2
1973	2016	1456	1	1	20	5	1	1	8	0.008	12	0.006	R	S	3	2	2	1	2
1974	2013	YT130101	1	1	20	5	1	1	8	0.008	12	0.006	R	S	3	2	2	1	2
1975	2013	LG120128	1	1	21	6	1	1	8	0.008	12	0.006	R	S	3	2	2	1	2
1976	2016	1504	1	1	22	4	1	1	8	0.008	12	0.006	R	S	3	2	2	1	2
1977	2014	NS140113	1	1	22	3	1	1	8	0.008	12	0.006	R	S	3	2	2	1	2
1978	2015	LO150112	1	1	22	5	1	1	8	0.008	12	0.006	R	S	3	2	2	1	2
1979	2015	BA150105	1	1	22	2	1	1	8	0.008	12	0.006	R	S	3	2	2	1	2
1980	2015	GM150103	1	1	22	2	1	1	8	0.008	12	0.006	R	S	3	2	2	1	2
1981	2013	LO130107	1	1	24	4	1	1	8	0.008	12	0.006	R	S	3	2	2	1	2
1982	2014	1380	1	1	25	3	1	1	8	0.008	12	0.006	R	S	3	2	2	1	2
1983	2016	LH160209	1	1	25	3	1	1	8	0.008	12	0.006	R	S	3	2	2	1	2
1984	2013	BA130709	1	1	27	3	1	1	8	0.008	12	0.006	R	S	3	2	2	1	2
1985	2014	BA140608	1	1	27	7	1	1	8	0.008	12	0.006	R	S	3	2	2	1	2
1986	2015	2015120	1	1	28	4	1	1	8	0.008	12	0.006	R	S	3	2	2	1	2
1987	2016	2016062	1	1	31	1	1	1	8	0.008	12	0.006	R	S	3	2	2	1	2
1988	2015	LG150117	1	1	32	3	1	1	8	0.008	12	0.006	R	S	3	2	2	1	2
1989	2013	LO130109	1	1	33	2	1	1	8	0.008	12	0.006	R	S	3	2	2	1	2
1990	2016	LH160205	1	1	33	2	1	1	8	0.008	12	0.006	R	S	3	2	2	1	2
1991	2014	69	1	1	34	6	1	1	8	0.008	12	0.006	R	S	3	2	2	1	2
1992	2013	BA130402	1	1	34	4	1	1	8	0.008	12	0.006	R	S	3	2	2	1	2
1993	2015	LH150105	1	1	34	3	1	1	8	0.008	12	0.006	R	S	3	2	2	1	2
1994	2016	74	1	1	36	3	1	1	8	0.008	12	0.006	R	S	3	2	2	1	2
1995	2016	2016018	1	1	40	5	1	1	8	0.008	12	0.006	R	S	3	2	2	1	2
1996	2014	NS140108	1	1	44	3	1	1	8	0.008	12	0.006	R	S	3	2	2	1	2
1997	2015	2015016	1	1	50	4	1	1	8	0.008	12	0.006	R	S	3	2	2	1	2
1998	2015	BA150701	1	1	51	7	1	1	8	0.008	12	0.006	R	S	3	2	2	1	2
1999	2014	NS140107	1	1	53	5	1	1	8	0.008	12	0.006	R	S	3	2	2	1	2
[truncated: 1,850 more rows]
